# Supplementary material for: Global financing for health policy and systems research: a review of funding opportunities
Source: Health Policy Plan. 2022 Dec 22;38(3):409–16. doi: 10.1093/heapol/czac109 (PMC10019567; doi:10.1093/heapol/czac109)
Supplement: czac109_Supp [file czac109_supp.zip]

Archive with 1 entries (1 files):
- HPSR_Devex_2015-21_SupplementaryAppendix.xlsx
