# Supplementary material for: Global financing for health policy and systems research: a review of funding opportunities
Source: Health Policy Plan. 2022 Dec 22;38(3):409–16. doi: 10.1093/heapol/czac109 (PMC10019567; doi:10.1093/heapol/czac109)
Supplement: czac109_Supp [file czac109_supp.zip › HPSR_Devex_2015-21_SupplementaryAppendix.xlsx]

## Sheet: Devex_2015-21
ID	Year	Deadline	Donor_shortest	Donor_shorter	Donor_short	Donor_full	Recipient_short	Recipient_full	Size	Title	Objective	Value_OC	Value_USD	Covid
1637	2015	2015-01-05	USA	DHHS	DHHS	United States Department of Health & Human Services (DHHS)	Worldwide	Worldwide	Large	Program Expansion Supplement for Advancing National Public Health Institutes Globally	Through this cooperative agreement, CDC will be able to leverage resources and investments in countries for developing National Public Health Institutes in alignment with Ministry of Health Priorities. Drawing upon the experience and expertise of the members of the International Association of National Public Health Institutes and CDC, countries will be better capacitated to identify and respond …	.	.	0
1636	2015	2015-01-05	USA	DHHS	DHHS	United States Department of Health & Human Services (DHHS)	Worldwide	Worldwide	Small	Building Interdisciplinary Research Careers in Women's Health (K12)	The NIH Office of Research on Women's Health (ORWH) and its cosponsors invite institutional career development award applications for Building Interdisciplinary Research Careers in Women's Health (BIRCWH) Career Development Programs, hereafter termed "Programs." Programs will support mentored research career development of junior faculty members, known as BIRCWH Scholars, who have recently comple…	.	.	0
1635	2015	2015-01-07	Foundation (non-BMGF)	FOUNDATION	FOUNDATION	Other - Private Foundations / Corporations	Worldwide	Worldwide	Small	Agricultural Safety and Health Council Seeks Applications for Worker Safety Grants Program	To encourage and provide financial support for the implementation of evidence-based safety and health interventions that protect agricultural workers.	.	.	0
1633	2015	2015-01-10	Foundation (non-BMGF)	FOUNDATION	FOUNDATION	Other - Private Foundations / Corporations	Worldwide	Worldwide	Small	The Nestlé Foundation Research Grants for Researchers from Low-and Middle-Income Countries	Research Topics: Human nutrition research issues dealing with - Maternal and child nutrition, including breastfeeding and complementary feeding. Macro- and micronutrient deficiencies and imbalances. Interactions between infection and nutrition. Nutrition education and health promotion.	.	.	0
1632	2015	2015-01-12	USA	DHHS	DHHS	United States Department of Health & Human Services (DHHS)	Worldwide	Worldwide	Large	Administrative Supplements for Research on Sex/Gender Differences (Admin Supp)	To support research highlighting the impact of sex/gender differences (or similarities) and/or sex and gender factors in human health and illness, including basic, preclinical, clinical and behavioral studies.	7000000	7000000	0
1626	2015	2015-01-23	USA	DHHS	DHHS	United States Department of Health & Human Services (DHHS)	Viet Nam	Viet Nam	Medium	Enhance Regional Capacity to Prevent, Detect, Monitor, and Respond to the HIV/AIDS Epidemic in Vietnam under (PEPFAR)	Enhance Regional Capacity to Prevent, Detect, Monitor, and Respond to the HIV/AIDS Epidemic in Vietnam under the President's Emergency Plan for AIDS Relief (PEPFAR). This FOA will focus on two technical areas: Laboratory Quality Management Strengthening and Strengthening Surveillance and Strategic Information Systems.	.	.	0
1627	2015	2015-01-23	USA	DHHS	DHHS	United States Department of Health & Human Services (DHHS)	Tanzania	Tanzania	Medium	Improving Evaluation Capacity within the Government of Tanzania under the President's Emergency Plan for AIDS Relief (PEPFAR)	Improving Evaluation Capacity within the Government of Tanzania under the President's Emergency Plan for AIDS Relief (PEPFAR)	3500000	3500000	0
1621	2015	2015-02-05	USA	DHHS	DHHS	United States Department of Health & Human Services (DHHS)	Kenya	Kenya	Large	Conducting Public Health Research in Kenya	This funding opportunity announcement (FOA) will use the U01 cooperative agreement award mechanism to support the conduct of field and laboratory research and implement public health programs on important human infectious diseases, with an emphases on Malaria, HIV/AIDS, Emerging and Re-emerging Infectious Diseases, Tuberculosis,Influenza and other diseases with pandemic potential as well as other…	75000000	75000000	0
1618	2015	2015-02-17	USA	DHHS	DHHS-CDC	Centers for Disease Control and Prevention (CDC) - United States United States Department of Health & Human Services (DHHS)	South Africa	South Africa	Large	Strengthening Local Capacity to Provide Sustainable HIV-Related Care and Treatment Services in South Africa under (PEPFAR)	Program Expansion Supplement for GH11-1109, Strengthening Local Capacity to Provide Sustainable HIV-Related Care and Treatment Services in South Africa under the President's Emergency Plan for AIDS Relief (PEPFAR)	24000000	24000000	0
1616	2015	2015-02-20	USA	DHHS	DHHS-CDC	Centers for Disease Control and Prevention (CDC) - United States United States Department of Health & Human Services (DHHS)	Worldwide	Worldwide	Large	Hospital Preparedness Program, Public Health Emergency Preparedness Cooperative Agreements/Supplemental for Ebola Preparedness and Response Activities	To support accelerated state and local public health preparedness planning and operational readiness for responding to Ebola.	.	.	0
1615	2015	2015-02-28	USA	DHHS	DHHS-CDC	Centers for Disease Control and Prevention (CDC) - United States United States Department of Health & Human Services (DHHS)	Haiti	Haiti	Large	National HIV/AIDS Prevention, Diagnosis, Care, Treatment, Monitoring &Surveillance of Communicable & Non-Communicable Diseases	To strengthen HIV prevention, diagnosis, care, treatment, monitoring, and surveillance in Haiti.	40000000	40000000	0
1614	2015	2015-03-03	USA	DHHS	DHHS	United States Department of Health & Human Services (DHHS)	Worldwide	Worldwide	Large	Effectiveness of Teen Pregnancy Prevention Programs Designed Specifically for Young Males	To rigorously evaluate innovative interventions designed for young men aged 15-24 years old to reduce their risk of fathering a teen pregnancy that can be feasibly implemented in target settings.	10000000	10000000	0
1611	2015	2015-03-10	USA	DHHS	DHHS-CDC	Centers for Disease Control and Prevention (CDC) - United States United States Department of Health & Human Services (DHHS)	Regional	North Africa and Middle East | Eastern Africa | West Africa | Central Africa | Southern Africa	Large	National Stop Transmission of Polio (NSTOP) Initiative Supporting Polio Eradication in Africa	This program will support the US Government endorsed GPEI and the Global Immunization Vision and Strategy, 2006-2015. As evidenced by recent outbreaks and WHO/CDC risk assessments (&lsquo;Assessing the Risks for Poliovirus Outbreaks&rsquo;, MMWR, September 2013), public health workers at the local and national level in polio endemic Nigeria, polio outbreak countries in east and central African co…	90000000	90000000	0
1610	2015	2015-03-16	MDBs	WBG	WBG	World Bank Group	Ukraine	Ukraine	Medium	New service delivery models for TB service delivery in Ukraine	The World Bank is looking to hire the services of an experienced firm to (a) conceptualize a pilot project for community-based TB service delivery (b) develop a pilot project implementation manual, and (c) provide support for implementation of the pilot project.	.	.	0
1609	2015	2015-03-19	MDBs	WBG	WBG	World Bank Group	Lesotho	Lesotho	Medium	Lesotho Public Expenditure Tracking Survey and Quantitative Service Delivery Survey in the Health Sector	Accordingly, the World Bank is procuring the services of a consulting firm to conduct a public expenditure tracking survey (PETS) and quantitative service delivery survey (QSDS) in the health sector.	.	.	0
1607	2015	2015-03-20	UN (excl. WHO)	UNFPA	UNFPA	United Nations Population Fund (UNFPA)	Thailand	Thailand	Small	Request for Quotation for the Provision of Report on the Sexual and Reproductive Health for the Young People in the Asia Pacific	We hereby solicit your quotation for the provision of report on the sexual and reproductive health for the young people in the Asia Pacific.	.	.	0
1606	2015	2015-03-24	USA	DHHS	DHHS-CDC	Centers for Disease Control and Prevention (CDC) - United States United States Department of Health & Human Services (DHHS)	Worldwide	Worldwide	Large	OSTLTS—Building Capacity of the Public Health System to Improve Population Health through National, Nonprofit Organizations and Funds	PPHF 2013: OSTLTS Partnerships—Building Capacity of the Public Health System to Improve Population Health through National, Nonprofit Organizations—financed in Part by 2013 Prevention and Public Health Funds	70000000	70000000	0
1601	2015	2015-04-03	USA	DHHS	DHHS	United States Department of Health & Human Services (DHHS)	Worldwide	Worldwide	Medium	Use of Social Media to Improve Engagement, Retention, and Health Outcomes along the HIV Care Continuum - Demonstration Sites	The purpose of this grant program is to support organizations that will implement, evaluate and disseminate findings from innovative methods for identifying, linking, retaining and improving health outcomes for HIV positive underserved, underinsured, hard-to-reach youth and young adults in HIV primary care and supportive services through the use of social media. These methods are expected to incl…	.	.	0
1600	2015	2015-04-08	MDBs	WBG	WBG	World Bank Group	India	India	Small	e-Consult: Uttarakhand Health Systems Development Project: Baseline Survey for Evaluation of PPP Operator-Managed Clusters for Integrated Health Service Delivery:Uttarakhand Health Systems Development Project: Baseline Survey for Evaluation of PPP Operator-Managed Clusters for Integrated Health Service Delivery	A rigorous evaluation is proposed to ascertain direct and indirect impact of the project on improving access to quality health services, increasing utilization of preventive and primary care services, and in expanding health financial risk protection through engaging the private sector and system improvement.	.	.	0
1599	2015	2015-04-10	Other	Other	Other-NGO	Other - Funding NGO / CSO	Regional	East Asia and Pacific | South Asia	Small	Work as AHPSR Technical Assistance Center to manage Research Studies	The Alliance for Health Policy and Systems Research (AHPSR) invites expression of interest from interested parties to provide ongoing technical assistance and coordination for its new programme of implementation research. The selected institution will be expected to work independently while maintaining an ongoing collaborative relationship with the AHPSR Secretariat and SEARO. The role of the tec…	.	.	0
1596	2015	2015-05-07	USA	DHHS	DHHS-NIH	National Institutes of Health (NIH) - United States DHHS	Worldwide	Worldwide	Large	Functional Wellness in HIV: Maximizing the Treatment Cascade (R21)	The National Institute of Nursing Research (NINR) seeks to promote the development of HIV interventions which target opportunities to improve the delivery of healthcare across the continuum of care for persons infected with HIV.	.	.	0
1595	2015	2015-05-08	USA	DHHS	DHHS-NIH	National Institutes of Health (NIH) - United States DHHS	Worldwide	Worldwide	Medium	Mobilizing Research: A Research Resource to Enhance mHealth Research (U2C)	The purpose of this FOA is to support the development of Mobilizing Research a research resource that would allow researchers to more efficiently and rapidly evaluate mobile and wireless (mHealth) technologies. This research resource is intended to develop an infrastructure that works with wireless carriers to create a registry of potential participants to facilitate mHealth research across a var…	2000000	2000000	0
1593	2015	2015-05-15	USA	DHHS	DHHS-CDC	Centers for Disease Control and Prevention (CDC) - United States United States Department of Health & Human Services (DHHS)	Worldwide	Worldwide	Large	Working with Publicly Funded Health Centers to Reduce Teen Pregnancy Among Youth from Vulnerable Populations	CDC announces the availability of fiscal year 2015 (FY15) funds to implement FOA DP15-1508: Working with Publicly Funded Health Centers to Reduce Teen Pregnancy Among Youth from Vulnerable Populations. This program is a new five-year initiative to 1) enhance publicly funded health centers' capacity to provide youth-friendly sexual and reproductive health services and 2) increase the number of you…	9750000	9750000	0
1592	2015	2015-05-18	MDBs	WBG	WBG	World Bank Group	India	India	Small	e-Consult: Impact Evaluation of Government to Person Health Payments Project in UP Finance & Markets Global Practice, South Asia	The project has two key components 1. Implementation of web-enabled payments system, named Health Operations Payments Engine (HOPE) at 1015 payments units including community health centres, sub-divisional hospitals and district hospitals, in 75 districts in UP. 2. Financial awareness training of frontline health workers (ASHAs) in 75 distts.	.	.	0
1589	2015	2015-06-03	WHO	WHO	WHO-AHPSR	WHO	Worldwide	Worldwide	Small	WHO Call for Proposals – Survey of Effective Leadership in Health in 50-70 countries	The Alliance’s goal has been to promote the generation and use of health policy and systems research (HPSR) as a means to improve the health systems of low- and middle-income countries	.	.	0
1585	2015	2015-06-26	Other	Other	Other-NGO	Other - Funding NGO / CSO	Kenya	Kenya	Small	KENYA KNOWLEDGE, ATTITUDES AND PERCEPTIONS SURVEY ON CANCER	The Global Cancer Prevention Unit is seeking a provider for consultancy services for the development and implementation of a Knowledge, Attitudes and Perceptions (KAP) survey in Kenya, East Africa.	.	.	0
1584	2015	2015-06-30	Other	Other	Other-NGO	Other - Funding NGO / CSO	India	India	Medium	Grand Challenges in TB Control – Innovate to Alleviate	The IKP Knowledge Park has issued call for applications for the Grand Challenges in TB Control. The initiative is to encourage and nurture innovations that will help alleviate the problem of TB in India.	.	.	0
1580	2015	2015-07-13	MDBs	WBG	WBG	World Bank Group	Romania	Romania	Small	Health Sector Reform – Improving Health System Quality and Efficiency Project: Performance Auditing Services of Public Hospitals with Arrears	Health Sector Reform – Improving Health System Quality and Efficiency Project: Performance Auditing Services of Public Hospitals with Arrears	.	.	0
1578	2015	2015-07-20	Other	Other	Other-NGO	Other - Funding NGO / CSO	Worldwide	Worldwide	Small	R2HC Call Open for Research for Health in Humanitarian Crises	The overall aim of the R2HC programme is to improve health outcomes by strengthening the evidence base for public health interventions in humanitarian crises.	.	.	0
1575	2015	2015-08-21	IO (non-UN)	C	C	Other - European Union World Bank Group	Eswatini	Eswatini	Small	Health HIV/AIDS and TB Project: Consulting Firm to Assess Decentrilization and Regulation Mechanisms in the Health System Within the Public Sector	Health HIV/AIDS and TB Project: Consulting Firm to Assess Decentrilization and Regulation Mechanisms in the Health System Within the Public Sector	.	.	0
1574	2015	2015-08-27	UN (excl. WHO)	UNICEF	UNICEF	United Nations Children's Fund (UNICEF)	Worldwide	Worldwide	Small	Updating the Evidence on Integrated Management of Childhood Illness (IMCI): A Health Systems Perspective	The main purpose of the consultancy is to conduct a situational analysis through a health systems perspective of the management of newborn and childhood treatment.	.	.	0
1573	2015	2015-08-31	Other	Other	Other-NGO	Other - Funding NGO / CSO	Worldwide	Worldwide	Small	Submit Proposals to Strengthen Capacity for Implementation Research Training Centres in Low & Middle Income Countries	The Alliance for Health Policy and Systems Research (Alliance) is implementing a comprehensive program to strengthen capacity for implementation research (SCAPIR) in selected low and middle income countries	.	.	0
1570	2015	2015-09-07	MDBs	IDB	IDB	Inter-American Development Bank (IDB)	Eswatini	Eswatini	Small	eConsult: HIV Incentives Evaluations in Swaziland:Evaluation of Incentives for HIV Prevention in Swaziland	This evaluation is designed to assess the impact of different incentives, including cash transfers conditional on school attendance, and raffle incentives conditional on remaining STI negative, in young women and girls, on HIV incidence after 1 year.	.	.	0
1571	2015	2015-09-07	MDBs	WBG	WBG	World Bank Group	Eswatini	Eswatini	Small	Evaluation of Incentives for HIV Prevention in Swaziland	The study is designed to provide information about the most effective incentives for behavioral change and reducing HIV risk in adolescent girls and young women	.	.	0
1561	2015	2015-10-09	MDBs	WBG	WBG	World Bank Group	Liberia	Liberia	Small	Ebola Emergency Response Project:Technical Assistance for Overall Management of the Implementation of the Health Workforce Program	The Government of the Republic of Liberia has received financing from the World Bank toward the cost of the Ebola Emergency Response Project (EERP), and intends to apply part of the proceeds for consulting services (Technical Assistance for Overall Management of the Implementation of the Health Workforce Program) for the Ministry of Health.	.	.	0
1557	2015	2015-10-15	Collab	Collab	Collab	World Bank Group Australian Department of Foreign Affairs and Trade (DFAT)	Regional	East Asia and Pacific | Viet Nam | Indonesia | Cambodia | Myanmar | Philippines	Small	e-Consult: Private health markets analysis in East Asia: Vietnam, Cambodia, Indonesia, Myanmar and the Philippines: Private health markets analysis in East Asia: Vietnam, Cambodia, Indonesia, Myanmar and the Philippines	The purpose of the study is to assess the nature of private health markets and identify private sector players and opportunities in Vietnam, Cambodia, Indonesia, Myanmar and the Philippines	.	.	0
1554	2015	2015-10-22	USA	DHHS	DHHS-CDC	Centers for Disease Control and Prevention (CDC) - United States United States Department of Health & Human Services (DHHS)	Viet Nam	Viet Nam	Small	Partnering with Hanoi Medical University to Build Capacity and Implement Program Evaluation and Health System Strengthening in the Socialist Republic of Vietnam Under the President’s Emergency Plan for AIDS Relief (PEPFAR)” Center for Global Health	Partnering with Hanoi Medical University to Build Capacity and Implement Program Evaluation and Health System Strengthening in the Socialist Republic of Vietnam Under the President’s Emergency Plan for AIDS Relief (PEPFAR)” Center for Global Health	.	.	0
1553	2015	2015-10-29	MDBs	WBG	WBG	World Bank Group	Kazakhstan	Kazakhstan	Medium	Health Sector Technology Transfer and Institutional Reform in Kazakhstan: Delivery of Health Information Systems	The Republic of Kazakhstan has received financing from the World Bank toward the cost of the Health Sector Technology Transfer and Institutional Reform Project, and it intends to apply part of the proceeds toward payments under the contract for Delivery of Health Information Systems for health facilities in the Republic of Kazakhstan.	.	.	0
1549	2015	2015-11-09	MDBs	WBG	WBG	World Bank Group	Nigeria	Nigeria	Small	e-Consult: Impact Evaluation - Data Collection - Midwives & PHCs Nigeria: Impact Evaluation - Data Collection - Midwives & PHCs Nigeria	The World Bank (DIME Unit) seeks a firm to carry out data collection in primary health facilities and with health workers across all of Nigerias states and the FCT. This data collection will support the impact evaluations of the SURE-P Maternal and Child Health Project and the Quality Improvement and Clinical Governance Initiative. The work will consist of the following pieces: 1) A structured qu…	.	.	0
1546	2015	2015-11-11	BMGF	BMGF	BMGF	Bill & Melinda Gates Foundation (B&MGF)	Worldwide	Worldwide	Small	Novel Approaches to Characterizing and Tracking the Global Burden of Antimicrobial Resistance (Round 16)	We are soliciting innovative ideas for tools, technologies, models, analytics, surveillance platforms, and other approaches to generate evidence about the burden and impact of antimicrobial resistance and improve its translation into practice	.	.	0
1547	2015	2015-11-11	BMGF	BMGF	BMGF	Bill & Melinda Gates Foundation (B&MGF)	Worldwide	Worldwide	Small	Explore New Solutions in Global Health Priority Areas (Round 16)	Our goal is to harness advances in science and technology to save lives, and all of our investments are driven by the need to develop and apply solutions that can be deployed, accepted, and sustained in the developing world	.	.	0
1545	2015	2015-11-16	Other	Other	Other-NGO	Other - Funding NGO / CSO	Tanzania	Tanzania	Small	Call for Proposals: Promoting Sexual Reproductive Health Rights, Focusing on Child Marriage and FGM in Tanzania	This Call for Proposals aims to protect children by promoting Sexual Reproductive Health Rights, focusing on child marriage and FGM in Shinyanga and Mara Region, Tanzania	.	.	0
1537	2015	2015-11-30	USA	DHHS	DHHS-CDC	Centers for Disease Control and Prevention (CDC) - United States United States Department of Health & Human Services (DHHS)	Mali	Mali	Small	Strengthen the Capacity to Implement Laboratory-Based Activities in Support of STI/HIV Prevention and Care	Strengthen the Capacity of the Republic of Mali’s National Institute for Public Health Research (INRSP) to Implement Laboratory-Based Activities in Support of STI/HIV Prevention and Care Services under the President’s Emergency Plan for AIDS Relief	.	.	0
1535	2015	2015-12-01	USA	DHHS	DHHS-CDC	Centers for Disease Control and Prevention (CDC) - United States	Ethiopia	Ethiopia	Small	Improving Public Health Practices and Service Delivery with Focus on HIV, Sexually Transmitted Infections, and Tuberculosis in the Federal Democratic Republic of Ethiopia under PEPFAR	Under the leadership of the U.S. Global AIDS Coordinator, as part of the President’s Emergency Plan, the U.S. Department of Health and Human Services’ Centers for Disease Control and Prevention (HHS/CDC) works with host countries and other key partners to assess the needs of each country and design a customized program of assistance that fits within the host nation’s strategic plan and partnershi…	.	.	0
1532	2015	2015-12-02	USA	DHHS	DHHS	United States Department of Health & Human Services (DHHS)	Kenya	Kenya	Small	Enhancing Strategic Information Capacity for HIV/AIDS Programs in Kenya through Surveillance and Epidemiology, Monitoring and Evaluation and Mobile Health Solutions under the U.S. President's Emergency Plan for AIDS Relief (PEPFAR)	The purpose of this FOA is to provide technical assistance (TA) to the Government of Kenya (GOK) and implementing partners in strengthening their capacity to design and implement systems to collect, analyze, interpret and disseminate high quality HIV data.	.	.	0
1525	2015	2015-12-05	Collab	Collab	Collab	United States Department of State (DOS) Centers for Disease Control and Prevention (CDC) - United States	South Africa	South Africa	Large	Strengthening the Delivery and Expanding Access to Quality Laboratory Services and Enhancing Healthcare Worker and Laboratory Safety in South Africa	Strengthening the Delivery and Expanding Access to Quality Laboratory Services and Enhancing Healthcare Worker and Laboratory Safety in the Republic of South Africa under PEPFAR	.	.	0
1526	2015	2015-12-05	USA	DHHS	DHHS	United States Department of Health & Human Services (DHHS)	South Africa	South Africa	Large	Support the Strengthening and Utilization of Strategic Information Activities in the Republic of South Africa under PEPFAR	Support the Strengthening and Utilization of Strategic Information Activities in the Republic of South Africa under the President's Emergency Plan for AIDS Relief (PEPFAR)	.	.	0
1529	2015	2015-12-05	USA	DHHS	DHHS	United States Department of Health & Human Services (DHHS)	South Africa	South Africa	Large	South African University Improving the Quality of HIV/AIDS and Related Services in the Republic of South Africa under PEPFAR	South African University-based Technical Assistance Aimed at Improving the Quality of HIV/AIDS and Related Services in the Republic of South Africa under the United States President's Emergency Plan for AIDS Relief (PEPFAR)	.	.	0
1531	2015	2015-12-05	USA	DHHS	DHHS	United States Department of Health & Human Services (DHHS)	South Africa	South Africa	Small	Technical Assistance and Support for the Development and Implementation of Key Aspects of HIV/AIDS Care and Support Services in South Africa under the President's Emergency Plan for AIDS Relief (PEPFAR)	This FOA will support the South African Department of Health (NDOH) in the development and implementation of key aspects of HIV/AIDS care and support services nationwide and/or in selected provinces in South Africa through awards in three program areas: Program Area A: Promote Early Linkage and Retention in HIV/AIDS Care and Treatment and Support the Nationwide Roll-out of the Integrated Access t…	.	.	0
1524	2015	2015-12-07	UN (excl. WHO)	UNICEF	UNICEF	United Nations Children's Fund (UNICEF)	Worldwide	Worldwide	Small	Corporate Evaluation of UNICEF's PMTCT and Pediatric Aids Programme	UNICEF Evaluation Office (New York) plans to commission a global evaluation UNICEF’s Prevention of Mother to Child HIV transmission (PMTCT) and Paediatric care and support programme.	.	.	0
1520	2015	2015-12-09	USA	DHHS	DHHS-NIH	National Institutes of Health (NIH) - United States DHHS	Worldwide	Worldwide	Small	Multidisciplinary Approaches for Developmental Research with Individuals with DSD	Develop a scientific basis for maximizing developmental outcomes for the relatively rare conditions of DSD and to create a consortium of researchers for collaboration and data sharing	500000	500000	0
1521	2015	2015-12-09	USA	DHHS	DHHS-NIH	National Institutes of Health (NIH) - United States DHHS	Worldwide	Worldwide	Small	Multidisciplinary Approaches for Developmental Research with Individuals with DSD (R21)	Develop a scientific basis for maximizing developmental outcomes for the relatively rare conditions of DSD and to create a consortium of researchers for collaboration and data sharing	20000	20000	0
1522	2015	2015-12-09	USA	DHHS	DHHS-NIH	National Institutes of Health (NIH) - United States DHHS	Worldwide	Worldwide	Small	Multidisciplinary Approaches for Developmental Research with Individuals with DSD (R03)	Develop a scientific basis for maximizing developmental outcomes for the relatively rare conditions of DSD and to create a consortium of researchers for collaboration and data sharing	50000	50000	0
1551	2015	2015-12-15	USA	DHHS	DHHS-CDC	Centers for Disease Control and Prevention (CDC) - United States United States Department of Health & Human Services (DHHS)	Worldwide	Worldwide	Small	Global Health Security Partnership Engagement: Expanding Efforts and Strategies to Protect and Improve Public Health Globally Center for Global Health	Global Health Security Partnership Engagement: Expanding Efforts and Strategies to Protect and Improve Public Health Globally Center for Global Health	.	.	0
1519	2015	2015-12-16	Other	Other	Other	Other - Private Sector	Cote d Ivoire	Cote d Ivoire	Small	Research Organization for the Assessment of the Social Center/OVC Referral System	Palladium is planning to conduct an assessment of the social center and health facility referrals system for orphans and vulnerable children (OVC) and their families in Côte d’Ivoire	.	.	0
1568	2015	N/A	Bilateral (excl. USA, UK)	CANADA	CANADA	Global Affairs Canada (GAC)	Multi-country	Afghanistan | Bangladesh | Ethiopia | Haiti | Malawi | Mali | Mozambique | Nigeria | South Sudan | Tanzania	Large	Canada renews support for maternal, newborn and child health	As a follow-up to the Muskoka Initiative, Canada has committed an additional $3.2 billion to implement projects in support of maternal, newborn and child health.	3.50381e+09	2.7397e+09	0
1523	2015	N/A	USA	DHHS	DHHS	United States Department of Health & Human Services (DHHS)	Kenya	Kenya	Large	Increasing Access to and Availability of Sustainable, High Quality, Comprehensive Health and Structural Interventions among Key Populations and Priority Populations in Nairobi, Central, and Eastern Regions of the Republic of Kenya	This FOA aims to increase access to and scale-up of comprehensive, evidence-based HIV prevention, care, and treatment interventions among KP and PP in order to prevent new HIV infections, reduce HIV-related morbidity and mortality, reduce risk behavior and protect the rights and dignity of KP and PP. In addition, through health system strengthening (HSS) activities, this FOA will lead to more a m…	10000000	10000000	0
1539	2015	N/A	USA	USAID	USAID	United States Agency for International Development (USAID)	Worldwide	Worldwide	Small	PPL Monitoring and Evaluation (EVAL-ME)	As a core international partner, URC will contribute global expertise in quantitative, qualitative and evidence-based research to provide innovative solutions to health and social challenges around the world. We are proud to be a member of this partnership, and the opportunity it affords us to continue to support USAID’s M&E goals.	.	.	0
1540	2015	N/A	USA	USAID	USAID	United States Agency for International Development (USAID)	Worldwide	Worldwide	Small	Applying Science to Strengthen and Improve Systems (ASSIST) Project	The project’s central purpose is to build the capacity of host country systems to improvement the effectiveness, efficiency, client-centeredness, safety, accessibility, and equity of the services they provide.	.	.	0
1541	2015	N/A	USA	USAID	USAID	United States Agency for International Development (USAID)	Bangladesh	Bangladesh	Small	TB CARE II	TB CARE II complements existing and planned projects in the Bureau for Global Health to provide global leadership and support to national TB programs (NTPs) and other in-country partners. The project assists these stakeholders to accelerate the implementation of TB DOTS, TB/HIV, and programs for the programmatic management of drug resistant TB. TB CARE II can help countries scale up evidence-base…	.	.	0
1345	2016	2015-09-28	IO (non-UN)	EU	EC	EC - Directorate General for International Partnerships DG-INTPA (former DEVCO - EuropeAid)	Afghanistan	Afghanistan	Small	Health surveys and studies: national mental health survey, assessment of the health referral system and costing of the basic package of health services (BPHS)	Health surveys and studies: national mental health survey, assessment of the health referral system and costing of the basic package of health services (BPHS)	.	.	0
1514	2016	2016-01-08	MDBs	ADB	ADB	Asian Development Bank (ADB)	India	India	Medium	Supporting National Urban Health Mission - Firm	The capacity development technical assistance (CDTA), approved on 28 May 2015, will support the Ministry of Health and Family Welfare (MOHFW) to implement the National Urban Health Mission (NUHM) and achieve key program results agreed under the results-based lending (RBL) program to meet health needs of the urban population, particularly the poor and the vulnerable.	1290000	1290000	0
1515	2016	2016-01-08	UK	DFID	DFID	Department for International Development (DFID) - United Kingdom	Worldwide	Worldwide | Pakistan	Small	Public Health work on International Health Regulations and Integrated Disease Surveillance & Response	DFID is undertaking this tender exercise on behalf of Public Health England (PHE). PHE would like to invite tenders from potential Service Providers to work with them to provide Public Health expertise and support to the national government of Pakistan and the provincial government of Punjab on Integrated Disease Surveillance and Response (IDSR) and compliance with the WHO International Health Re…	.	.	0
1513	2016	2016-01-11	USA	DHHS	DHHS-CDC	Centers for Disease Control and Prevention (CDC) - United States United States Department of Health & Human Services (DHHS)	Regional	East Asia and Pacific | South Asia	Large	Research on the Epidemiology, Vaccine Effectiveness and Treatment of Influenza and Other Respiratory Viruses in Southeast Asia and the Western Pacific	Conduct research studies among older adults on the epidemiology, disease burden, and effectiveness of annual or twice a year vaccination for influenza	15000000	15000000	0
1511	2016	2016-01-15	Collab	Collab	Collab	United States Agency for International Development (USAID) Department for International Development (DFID) - United Kingdom Bill & Melinda Gates Foundation (B&MGF)	Regional	South Asia | India | North Africa and Middle East | Eastern Africa | West Africa | Central Africa | Southern Africa	Small	Third Call for Proposals: Innovative Solutions from India to improve TB Detection, Case Notifications and Treatment Outcomes for Adapting in Developing Countries in Africa and South Asia and Scaling up in India	The Call is to identify innovative solutions employed, tested or piloted for improving TB diagnostics, treatment adherence and treatment outcomes in India, for testing and adaptation in developing countries in Africa and South Asia, and scaling up in India. We want to see you impact the TB scenario in India and Developing Countries in Asia and Africa. We want to see your solutions scale and deplo…	.	.	0
1510	2016	2016-01-15	USA	DHHS	DHHS-CDC	Centers for Disease Control and Prevention (CDC) - United States United States Department of Health & Human Services (DHHS)	South Africa	South Africa	Large	Research on the Epidemiology, Prevention, Vaccine Effectiveness and Treatment of Influenza and Other Respiratory Viruses	Conduct research studies on the epidemiology, disease burden, transmission, risk factors for hospitalization, and effectiveness of vaccination and antiviral treatment for influenza and other respiratory diseases of public health importance	14000000	14000000	0
1509	2016	2016-01-18	UN (excl. WHO)	UNICEF	UNICEF	United Nations Children's Fund (UNICEF)	Zimbabwe	Zimbabwe	Medium	Institutional Consultancy Services to Administer Vital Medicines and Helth Services Survey under the Health Development Fund	Institutional Consultancy Services to Administer Vital Medicines and Helth Services Survey under the Health Development Fund	.	.	0
1505	2016	2016-02-01	USA	DHHS	DHHS-CDC	Centers for Disease Control and Prevention (CDC) - United States United States Department of Health & Human Services (DHHS)	Regional	Southern Africa,	Medium	Regional Capacity Building and Knowledge Sharing in Strengthening Health Systems in South Africa: General Procurement Notice	Global TravEpiNet is a national network of travel clinics across the United States. The network is aimed at improving the health of those who travel internationally. The new FOA will focus on increasing the proportion of international travelers who receive health care advice regarding recommended preventative services before traveling to areas of risk for select infectious diseases.	.	.	0
1504	2016	2016-02-02	USA	USAID	USAID	United States Agency for International Development (USAID)	Worldwide	Worldwide	Large	Research Project on HIV Vaccine and Biomedical Prevention	The purpose of the HIV Vaccine and Biomedical Prevention Research Project is to enable late-stage design and testing of improved HIV vaccine candidates, which will move the field closer to the long-term goal of a safe and globally-effective HIV vaccine. The project intends to achieve this purpose by the end of its five-year life through achieving the following three necessary objectives: 1. Condu…	180000000	180000000	0
1501	2016	2016-02-03	USA	DHHS	DHHS	United States Department of Health & Human Services (DHHS)	Malawi	Malawi	Large	Achieving HIV Epidemic Control through Scaling up Quality Testing, Care and Treatment in Malawi	The purpose of this FOA is to accelerate the implementation of activities to attain epidemic control of HIV in prioritized geographic areas by directly supporting service delivery and adopting data driven processes to increase ART coverage	10000000	10000000	0
1498	2016	2016-02-03	USA	DHHS	DHHS	United States Department of Health & Human Services (DHHS)	Ethiopia	Ethiopia	Medium	Strengthening the HIV Services Quality Improvement and Quality Management Systems of the Ethiopian Federal Ministry of Health, Regional Health Bureaus, and Public Health Facilities	Build the capacity of FMOH, RHBs, scale-up and maintenance sub-national units and health facilities to effectively plan, implement, and monitor HIV QI/QM activities to improve the quality of health care service delivery at public health facilities	1000000	1000000	0
1500	2016	2016-02-03	USA	DHHS	DHHS	United States Department of Health & Human Services (DHHS)	Malawi	Malawi	Small	HIV Surveillance for Epidemic Control in Malawi	The purpose of this FOA is to provide comprehensive and cost-effective capacity building and implementation of national surveillance surveys and impact evaluations of CDC-supported activities in Malawi	700000	700000	0
1491	2016	2016-02-04	USA	DHHS	DHHS	United States Department of Health & Human Services (DHHS)	Kenya	Kenya	Large	Supporting the Provision of High Quality, Comprehensive, and Sustainable HIV Services in National Teaching and Referral Hospitals in the Republic of Kenya	Within the general, key, and priority populations in Kenya, this FOA aims to increase knowledge of HIV status, prevent new infections among adults and children, provide high quality care and ART services, achieve viral suppression with an ultimate goal of decreasing incidence and reducing HIV-related morbidity and mortality, as well as strengthening targeted NT&RHs’ roles as COEs, to better provi…	10500000	10500000	0
1493	2016	2016-02-04	USA	DHHS	DHHS	United States Department of Health & Human Services (DHHS)	Kenya	Kenya	Large	Increasing Access to and Availability of Sustainable, High-Quality, Comprehensive Health and Structural Interventions among Key Populations and Priority Populations in the Western and Rift Valley Regions of Kenya	This FOA aims to increase access and scale up comprehensive, evidence-based HIV prevention, care, and treatment interventions among KP and PP in order to prevent new HIV infections, reduce HIV-related morbidity and mortality, reduce risk behavior and protect the rights and dignity of KP and PP. In addition, through health systems strengthening (HSS) activities, this FOA will lead to more a more r…	14000000	14000000	0
1495	2016	2016-02-04	USA	DHHS	DHHS	United States Department of Health & Human Services (DHHS)	Kenya	Kenya	Large	Supporting the Ministry of Health, County Health Management Teams, and Service Delivery Partners in Developing and Maintaining Health Information Systems Innovations in the Republic of Kenya	The purpose of this FOA is improve health outcomes towards the 90-90-90 treatment targets through efficient and effective HIS innovations that will improve data quality, increase data access and use of data for patient care, program evaluation, routine reporting, clinical decision, cohort analysis, and case based surveillance, among other service delivery functions. Except where specifically clas…	5000000	5000000	0
1490	2016	2016-02-04	USA	DHHS	DHHS	United States Department of Health & Human Services (DHHS)	Zimbabwe	Zimbabwe	Medium	Strengthening Epidemiology and Strategic Information in the Republic of Zimbabwe	The purpose of this FOA is to make available SI to enable PEPFAR and the MOHCC to track the impact of interventions on the HIV epidemic	2010000	2010000	0
1492	2016	2016-02-04	USA	DHHS	DHHS	United States Department of Health & Human Services (DHHS)	Zimbabwe	Zimbabwe	Medium	Strengthening Health Management Information Systems, Data Use and Data Quality in the Republic of Zimbabwe	The purpose of this FOA is to provide TA, support, and leadership to strengthen HMIS capacity within all levels and units of the MOHCC to improve health information and data use at all levels within the Zimbabwean health sector. This FOA will increase the quality of routine data, describe modes of transmission, and strengthen the HMIS and other eHealth systems necessary for critical program decis…	1500000	1500000	0
1494	2016	2016-02-04	USA	DHHS	DHHS	United States Department of Health & Human Services (DHHS)	Tanzania	Tanzania	Medium	Technical Assistance to Host Country Public Health Institutions in Tanzania to Lead HIV Response and Develop and Sustain Systems Required to Achieve and Sustain HIV Epidemic Control	The purpose of this FOA is to support and strengthen PHIs to establish health systems, policy, and guidance required to achieve HIV epidemic control and sustainability of HIV-related health systems and services in Tanzania.	1160000	1160000	0
1496	2016	2016-02-04	USA	DHHS	DHHS	United States Department of Health & Human Services (DHHS)	Kenya	Kenya	Medium	Building Capacity for Human Resources for Health in HIV/AIDS in the Republic of Kenya	This FOA will support the strengthening and sustainability of HIV in-service training and mentorship of HCW, as well as patient support programs through national and county systems, including NHCSC and NHITC, in Kenya. The expected outcomes include increased accountability, sustainability, and efficiency in HCW training; increased skilled HCW providing HIV services adherent to guidelines; and imp…	3200000	3200000	0
1481	2016	2016-02-08	USA	DHHS	DHHS	United States Department of Health & Human Services (DHHS)	Zambia	Zambia	Large	Implementation of Programs to Support Integration of Health Information Systems and HIV/AIDS/TB Treatment Services in the Republic of Zambia	This FOA will support PEPFAR 3.0 goals for improving quality of clinical data and to help inform policy development, program planning, and decision-making within the Zambian health sector through appropriate and efficient use of IT. Interoperable HIS are essential to advance patient care and safety. This FOA will therefore support interoperability of the various HIS for quality clinical data that…	10000000	10000000	0
1482	2016	2016-02-08	USA	DHHS	DHHS	United States Department of Health & Human Services (DHHS)	Haiti	Haiti	Large	Strengthening HIV Clinical Services within a Network of Public and Private Health Institutions in the West, South, and North West Departments of Haiti	The purpose of this FOA is to continue to support access to comprehensive clinical-based HIV and TB prevention, care, and treatment services within three networks of public health institutions in the West, South, and North West departments in Haiti. The main objectives are to provide high quality HTC and PMTCT services; provide pediatric adult HIV care and treatment services; and provide TB preve…	6000000	6000000	0
1484	2016	2016-02-08	USA	DHHS	DHHS	United States Department of Health & Human Services (DHHS)	Haiti	Haiti	Large	Reinforcing HIV Clinical Services within a Network of Faith-based Health Institutions in Haiti	The purpose of this FOA is to continue to support access to comprehensive clinical-based HIV prevention, care, and treatment services within a network of faith-based health institutions in Haiti. The main objectives are to provide quality HTC services and PMTCT services, as well as quality pediatric and adult HIV care and treatment services within the network of faith-based institutions in Haiti.	5500000	5500000	0
1483	2016	2016-02-08	USA	DHHS	DHHS	United States Department of Health & Human Services (DHHS)	Zambia	Zambia	Medium	Implementing Comprehensive Community Based HIV/AIDS Prevention, Care and Treatment Services in Priority Areas in the Republic of Zambia	The purpose of this FOA is to implement comprehensive community based combination HIV prevention, care and treatment packages for high priority populations in targeted geographic areas. This includes linkage to health facilities within priority Districts and adherence support for those on ART. Included program elements will support the Zambian government’s response to HIV/ AIDS and build on the e…	2500000	2500000	0
1478	2016	2016-02-08	USA	DHHS	DHHS	United States Department of Health & Human Services (DHHS)	Tanzania	Tanzania	Small	Comprehensive Community-Based HIV Prevention, Linkage, and Retention Services for Key Populations and Adolescent Girls and Young Women in Tanzania	The purpose of this FOA is to identify most at risk KP and AGYW and provide appropriate, evidence-based prevention and clinical services. The goal of the program is to improve case detection, linkage to and retention in clinical services, adherence to ART, viral suppression, condom use, and access to MAT.	630000	630000	0
1485	2016	2016-02-08	USA	USAID	USAID	United States Agency for International Development (USAID)	Zambia	Zambia	Large	PEPFAR/ SAFE (Supporting an AIDS Free Era)	The purpose of SAFE is to reduce HIV mortality, morbidity and transmission, while improving nutrition outcomes and family planning integration in the six USAID-supported provinces. The SAFE contractor will primarily utilize a technical assistance approach to strengthen services at the district and facility level, and a direct service delivery model at the community level. SAFE activities are info…	.	.	0
1475	2016	2016-02-09	USA	DHHS	DHHS	United States Department of Health & Human Services (DHHS)	Congo, The Democratic Republic of	Congo, The Democratic Republic of	Medium	Strengthening the Strategic Information Capacity of the Ministry of Health (MOH) in Support of HIV/AIDS Prevention, Care and Treatment Activities in the Democratic Republic of Congo	The purpose of this FOA is to strengthen the effectiveness of DRC’s HIV program data analysis and management systems that are part of the MOH SI plan; support timely, complete, and accurate data reporting; and make relevant data available for all stakeholders, including through support for HIV impact evaluation assessments. The FOA will also support HIV studies that will provide data to monitor p…	1000000	1000000	0
1471	2016	2016-02-15	USA	DHHS	DHHS	United States Department of Health & Human Services (DHHS)	Worldwide	Worldwide	Large	Supporting the Development of a HIV-Related Proficiency Testing Network and Quality Management Systems Program for PEPFAR-Supported Countries, including PEPFAR-Supported African Francophone Countries	The purpose of this FOA is to build upon and expand previous and current work of CDC and its cooperative agreement partners to support the diagnostic capacity in PEPFAR-supported countries to address HIV and HIV-related infections/diseases.	10000000	10000000	0
1467	2016	2016-02-16	USA	DHHS	DHHS	United States Department of Health & Human Services (DHHS)	Worldwide	Worldwide	Large	Building Global Capacity to Support Diagnostic Testing of Tuberculosis, HIV and Other HIV-Related Infections/Diseases	The purpose of this FOA is to build upon and expand the previous and current work of CDC and its implementing partners to support the diagnostic capacity in PEPFAR-supported countries to address the overlapping epidemics of TB, HIV, and HIV-related infections/diseases.	10000000	10000000	0
1470	2016	2016-02-16	USA	DHHS	DHHS	United States Department of Health & Human Services (DHHS)	South Africa	South Africa	Medium	Providing Technical Assistance and Support to Strengthen the Capacity of the Health Management Information Systems of the South African National and Provincial Departments of Health	The purpose of this FOA is to support and provide TA to RSA and PEPFAR to strengthen RSA’s HIS and capacity to accurately, efficiently, and effectively manage and monitor the HIV/AIDS programs progress toward epidemic control at the national, sub-national, and facility-levels. Support will be provided to RSA and PEPFAR to achieve measured and sustained improvements in data quality and utility rel…	5000000	5000000	0
1460	2016	2016-02-23	USA	DHHS	DHHS-CDC	Centers for Disease Control and Prevention (CDC) - United States United States Department of Health & Human Services (DHHS)	Regional	East Asia and Pacific | South Asia | Central Asia | North Africa and Middle East | Eastern Africa | West Africa | Central Africa | Southern Africa	Small	Institutional Research Collaboration on Malaria and other diseases	The purpose of this cooperative agreement is to 1) conduct operations research in malaria in sub- Saharan Africa and Asia, 2) support the establishment of monitoring and evaluation systems for malaria program activities, including those supported by the PMI and 3) establish feasible and effective opportunities for integration with other child survival, vector control and infectious disease progra…	.	.	0
1458	2016	2016-02-24	USA	DHHS	DHHS-NIH	National Institutes of Health (NIH) - United States DHHS	Regional	West Africa	Small	Planning Grant for Emerging Epidemic Virus Research Training for West African Countries with Widespread Transmission of Ebola	Research institutions to plan research training and capacity building programs focused on emerging viral epidemics in collaboration with institutions in Guinea, Liberia, and/or Sierra Leone	500000	500000	0
1457	2016	2016-02-28	UN (excl. WHO)	UNICEF	UNICEF	United Nations Children's Fund (UNICEF)	Worldwide	Worldwide	Small	Mapping and Scoping Exercise to support Evaluation of UNICEF’s work in Health Systems Strengthening	The Evaluation Office is planning to evaluate UNICEF’s work in the area of health systems strengthening (HSS). Before embarking on that evaluation, the Evaluation Office will conduct a mapping and scoping exercise to inform and guide the work.	.	.	0
1456	2016	2016-02-29	WHO	WHO	WHO	World Health Organization (WHO)	Worldwide	Worldwide	Small	Implementation Research And Delivery Science	The purpose of this call is to solicit case studies that are real examples of projects of Implementation Research and Delivery Science (IRDS). The objectives of these case studies are to demonstrate the benefits of employing this approach on health systems and/or outcomes, as well as to provide insight on how projects are carried out in practice.	.	.	0
1454	2016	2016-03-03	USA	DHHS	DHHS-NIH	National Institutes of Health (NIH) - United States DHHS	Worldwide	Worldwide	Large	Impact of the Use of Glucose Monitoring and Control Technologies on Health Outcomes and Quality of Life in Older Adults with Type 1 Diabetes	Encourages applications from institutions/organizations proposing clinical studies of the use of current and emerging technologies for monitoring of blood glucose and insulin administration in older adults with T1D	10000000	10000000	0
1453	2016	2016-03-07	USA	DHHS	DHHS	United States Department of Health & Human Services (DHHS)	Uganda	Uganda	Large	Procurement, Logistics Management, Warehousing, and Distribution of HIV/AIDS, TB-Related Commodities, Vaccines, Equipment and Services, and Supply Chain Systems Strengthening	The purpose of this FOA is to quantify need, procure, warehouse, and distribute HIV/AIDS and TB-related commodities, equipment, and services for patients and recipient health facilities funded by the CDC/PEPFAR Uganda program. Additionally, the awardee will provide or procure contractual services for TA for supply chain systems strengthening and capacity building for logistics management at facil…	80000000	80000000	0
1446	2016	2016-03-16	MDBs	WBG	WBG	World Bank Group	Albania	Albania	Small	Health System Improvement in Albania: Review of the Existing Hospital Master Plan	The Government of Albania has received financing from the World Bank toward the cost of the Health System Improvement Project (HSIP), and intends to apply part of the proceeds for consulting services . The consulting services ("the Services") include " Review of the Existing Hospital Master Plan (Health Facility Rationalization Plan) in Albania".	.	.	0
1444	2016	2016-03-18	WHO	WHO	WHO	World Health Organization (WHO)	Regional	Southern Africa | Central Africa | West Africa	Small	Decision-Maker Led Implementation Research To Address Priority Immunization Issues	The Alliance, UNICEF and GAVI are soliciting letters of intent for research that seeks to enable the effective implementation of immunization programmes or services within health systems in eligible countries (see attached for full list of countries). The research supported by this call should aim to: Generate knowledge to inform implementation of existing immunization programme or service; Stren…	100000	100000	0
1442	2016	2016-03-20	UN (excl. WHO)	UNAIDS	UNAIDS	United Nations Programme On HIV/AIDS (UNAIDS)	Kenya	Kenya	Small	Technical assistance on HIV financing	The purpose of this RFP is to enter into a contractual agreement with a successful bidder to assist UNAIDS in supporting the HIV Economics Reference with translation of different research pieces into policy guides and summaries for the public as well as developing a typology for integration of HIV financing into the UHC financing based on country epidemic and income level, including specific coun…	.	.	0
1439	2016	2016-03-28	USA	DHHS	DHHS-CDC	Centers for Disease Control and Prevention (CDC) - United States United States Department of Health & Human Services (DHHS)	Worldwide	Worldwide	Small	Strengthen Collaboration between CDC and the National TB Controllers and the National TB Nurse Coalition Project	The purpose of the supplement is to expand upon work to continue strengthening the collaboration between the Centers for Disease Control and Prevention and the NTCA. This expansion is critical to support enhanced communication methods in the implementation and utilization of new, advanced technologies, and in the development of a TB-related public health infrastructure relative to TB drug supplie…	50000	50000	0
1440	2016	2016-03-28	USA	DHHS	DHHS	United States Department of Health & Human Services (DHHS)	Kenya	Kenya	Small	Conducting Public Health Research	The purpose of this cooperative agreement is to conduct and monitor epidemiologic, clinical, and laboratory based studies of important human diseases in Kenya including but not limited to emerging and re-emerging infectious diseases; sexually- transmitted, zoonotic; vector, respiratory, hepatic and gastro-enteric diseases; acute febrile illness; epidemic-prone diseases and vaccine-preventable dis…	.	.	0
1459	2016	2016-04-06	Bilateral (excl. USA, UK)	AUSTRALIA	AUSTRALIA	Australian Department of Foreign Affairs and Trade (DFAT)	Regional	Australia | East Asia and Pacific	Small	Research Collaboration Initiative on Tropical Disease	The goal of the initiative is to support research collaboration between Australian, regional and international research institutions on tropical diseases which pose a trans-boundary threat in Australia’s region of Southeast Asia and the Pacific. Highest priority disease threats are those that cross borders and potentially affect whole populations, including but not limited to malaria, tuberculosi…	.	.	0
1477	2016	2016-04-07	USA	DHHS	DHHS-CDC	Centers for Disease Control and Prevention (CDC) - United States United States Department of Health & Human Services (DHHS)	Regional	Latin America and Caribbean	Small	Supporting the Caribbean Public Health Agency Research, Policy Development and Evaluation Unit to build/strengthen Strategic Information Capacity in Caribbean countries	Supporting the Caribbean Public Health Agency Research, Policy Development and Evaluation Unit (REPDU) to build/strengthen Strategic Information capacity in Caribbean countries under the President's Emergency Plan for AIDS Relief (PEPFAR)	500000	500000	0
1430	2016	2016-04-13	IO (non-UN)	EU	EU	Other - European Union	Worldwide	Worldwide	Large	Call for Proposals: Implementation research for scaling-up of evidence based innovations and good practice in Europe and low- and middle-income countries (GPN)	Based on the concept of implementation research, proposals should seek to replicate and scale up a comprehensive intervention in the field of health systems that is innovative and well-researched, supported by sufficient documented evidence.	5840874	6.46114e+06	0
1431	2016	2016-04-13	IO (non-UN)	EU	EU	Other - European Union	Worldwide	Worldwide	Medium	Call for Proposals: Towards an ERA-NET for building sustainable and resilient health system models (GPN)	This agenda will identify at least a number of measurable, performance enhancing, scientific-technological or socio-economic objectives, supported by an appropriate analysis.	1946958	2.15371e+06	0
1428	2016	2016-04-15	USA	DHHS	DHHS	United States Department of Health & Human Services (DHHS)	Worldwide	Worldwide	Small	Evaluation of Core State Violence and Injury Prevention Program	The purpose of the program is to assist the Centers for Disease Control and Prevention (CDC) in the evaluation of the Core VIPP program. The goal of this project is to enhance state evaluation of injury and violence prevention efforts; particularly their ability to synthesize, translate, and disseminate evaluation findings for continuous quality improvement and for health impact. The recipient wi…	300000	300000	0
1429	2016	2016-04-15	USA	DHHS	DHHS-NIH	National Institutes of Health (NIH) - United States DHHS	Worldwide	Worldwide	Small	International Centers of Excellence for Malaria Research (U19)	This Funding Opportunity Announcement (FOA) solicits applications to participate in an International Centers of Excellence for Malaria Research (ICEMR) program that will provide a multidisciplinary research approach to malaria control and prevention through the integration of findings from clinical and field research.The overarching goal of the ICEMR program is to establish research centers in ma…	.	.	0
1436	2016	2016-04-18	Other	Other	Other-Govt	Other - Government Notices	Somalia	Somalia	Small	Final Evaluation of MIDA FINNSOM Health Project, Phases I-III	Call for Consultancy Terms of Reference Final Evaluation of MIDA FINNSOM Health Project, Phases I-III	43600	43600	0
1426	2016	2016-04-20	Other	Other	Other	Other - Private Sector	Worldwide	Worldwide	Small	Program Focused on Addressing and Tackling Health Disparities	The proposed challenge should be a priority item in the organization’s plans for 2016. Strong applications will articulate why the challenge is important to achieving the organization’s mission, the impact it will have on the community, and the current organization support and commitment for addressing the challenge. Proposals should also demonstrate how technology and data insights can contribut…	.	.	0
1425	2016	2016-04-20	UK	DFID	DFID	Other - Government Notices Department for International Development (DFID) - United Kingdom	Malaysia	United Kingdom,	Medium	UK-Malaysia Joint Health Research Call in Non-Communicable Diseases	This initiative will provide funding for high quality 2 year collaborative research projects focused on addressing NCDs of relevance to Malaysia, particularly those impacting on the most vulnerable in society.	3.30078e+06	4.4557e+06	0
1420	2016	2016-04-29	USA	DHHS	DHHS-CDC	Centers for Disease Control and Prevention (CDC) - United States United States Department of Health & Human Services (DHHS)	Worldwide	Worldwide	Large	Advancing Arthritis Public Health Approaches	This FOA will expand the dissemination and delivery of AAEBIs recommended by CDC for adults with arthritis.The ultimate goals are to enhance the health, wellness, and quality of life of adults with arthritis and improve arthritis management and health outcomes. Component 1 focuses on expanding and sustaining the dissemination and delivery of AAEBIs. Component 2 supports arthritis-specific consume…	6250000	6250000	0
1418	2016	2016-05-05	BMGF	BMGF	BMGF	Bill & Melinda Gates Foundation (B&MGF)	Worldwide	Worldwide	Small	Request for Proposals: Accelerating Availability And Access To Typhoid Conjugate Vaccines	Within the context of creating a broader platform to support accelerated, evidence-based decisions for new typhoid conjugate vaccine introductions, the immediate goals of this grant are to achieve: A clear understanding among partners of the typhoid disease burden and the typhoid control efforts underway by different partners Effective and streamlined coordination among partners of their typhoid-…	.	.	0
1417	2016	2016-05-06	USA	DHHS	DHHS-NIH	National Institutes of Health (NIH) - United States DHHS	Worldwide	Worldwide	Large	Environmental Health Sciences Core Centers (EHS CC)	This Funding Opportunity Announcement (FOA) invites grant applications for Environmental Health Sciences Core Centers (EHS CC).As intellectual hubs for environmental health research, the EHS CC is expected to be the thought leaders for the field and advance the goals of the NIEHS Strategic Plan	6000000	6000000	0
1413	2016	2016-05-07	USA	DHHS	DHHS-NIH	National Institutes of Health (NIH) - United States DHHS	Worldwide	Worldwide	Small	Academic Research Enhancement Award	The purpose of the Academic Research Enhancement Award (AREA) program is to stimulate research in educational institutions that provide baccalaureate or advanced degrees for a significant number of the Nation's research scientists, but that have not been major recipients of NIH support. AREA grants create opportunities for scientists and institutions otherwise unlikely to participate extensively …	300000	300000	0
1416	2016	2016-05-07	USA	DHHS	DHHS-NIH	National Institutes of Health (NIH) - United States DHHS	Worldwide	Worldwide	Small	Application of Big Data Analytics to Drug Abuse Research	The purpose of this FOA is to encourage the application of Big Data analytics to reveal deeper or novel insights into the biological and behavioral processes associated with substance abuse and addiction.NIDA recognizes that to accelerate progress toward understanding how the human brain and behavior is altered by chronic drug use and addiction, it is vital to develop more powerful analytical met…	.	.	0
1407	2016	2016-05-11	BMGF	BMGF	BMGF	Bill & Melinda Gates Foundation (B&MGF)	Worldwide	Worldwide	Small	Novel Approaches to Characterizing and Tracking the Global Burden of Antimicrobial Resistance	Identify approaches that provide more robust and reliable evidence regarding the global scale, impact, and/or transmission dynamics of AMR	.	.	0
1408	2016	2016-05-11	BMGF	BMGF	BMGF	Bill & Melinda Gates Foundation (B&MGF)	Worldwide	Worldwide	Small	Explore New Solutions in Global Health Priority Areas	We’re seeking innovative ideas to assess the burden of disease, to develop better vaccines, and to develop new diagnostics	.	.	0
1409	2016	2016-05-11	BMGF	BMGF	BMGF	Bill & Melinda Gates Foundation (B&MGF)	Worldwide	Worldwide	Small	Design New Analytics Approaches for Malaria Elimination	The purpose of this call is to engage a broad spectrum of innovators to identify how tools and strategies that have been developed for other sectors can be applied to the fight against malaria	.	.	0
1406	2016	2016-05-11	USA	DHHS	DHHS-CDC	Centers for Disease Control and Prevention (CDC) - United States United States Department of Health & Human Services (DHHS)	Worldwide	Worldwide	Medium	Tobacco Prevention and Control: Public Health Law Technical Assistance	The awardee will provide technical assistance, consultation and training to NTCP funded and non-funded partners on issues concerning the landscape around the identification, development, and implementation of evidence-based interventions and policies. The awardee will also regularly communicate with OSH so that OSH can increase awareness of the importance of such issues. Technical assistance and …	1180000	1180000	0
1422	2016	2016-05-13	WHO	WHO	WHO-AHPSR	World Health Organization (WHO)	Worldwide	Worldwide	Small	Human Resources for Health Research Reader	The Alliance invites proposals for the development of a Reader on Human Resources for Health Research.	.	.	0
1405	2016	2016-05-14	USA	USA-Other	US-DOS	United States Department of State (DOS)	Regional	Latin America and Caribbean	Small	Working Conditions & Health Survey	This project will include quantitative data collection using an existing proprietary survey instrument that has been tested and implemented in Central America; in-field qualitative research; and preparation and dissemination of reports based on the data collected.	600000	600000	0
1404	2016	2016-05-16	USA	DHHS	DHHS-CDC	Centers for Disease Control and Prevention (CDC) - United States United States Department of Health & Human Services (DHHS)	Worldwide	Worldwide	Small	Public Health Conference Partial Support	The purpose of this conference support funding is to provide partial support for specific non-federal conferences in the areas of health promotion, disease prevention information and education programs, and applied research.	500000	500000	0
1402	2016	2016-05-20	Other	Other	Other	Other - Private Sector	Worldwide	Worldwide	Small	Expression of Interest: Consultancy Services in Specialized Area of Expertise	FGGO under the Health Policy Plus (HP+) is inviting experienced and qualified individuals to submit their Expressions of Interest for consultancy services	.	.	0
1401	2016	2016-05-20	USA	DHHS	DHHS-CDC	Centers for Disease Control and Prevention (CDC) - United States United States Department of Health & Human Services (DHHS)	Worldwide	Worldwide	Small	Support for Developing and Disseminating Targeted Immunization Materials	The purpose of this cooperative agreement is to provide support for the dissemination of immunization information using electronic and/or digital formats to enhance the effectiveness of disease prevention programs that reduce the annual burden of vaccine preventable diseases.	300000	300000	0
1400	2016	2016-05-24	UN (excl. WHO)	UNICEF	UNICEF	United Nations Children's Fund (UNICEF)	Kenya	Kenya	Small	Reviewing And Tracking County Health Systems Performance in Five Counties in Kenya	Consultancy Service For Reviewing And Tracking County Health Systems Performance in Five Counties in Kenya (Garissa, Turkana, Kakamega, Homa Bay and Nairobi)	.	.	0
1399	2016	2016-05-27	WHO	WHO	WHO	World Health Organization (WHO)	Worldwide	Worldwide	Small	Technical Assistance Center Specialised in Methods to Conduct and Report Rapid Syntheses to Support Health Policies and Systems	The Alliance HPSR invites proposals to support its programme of work on health policy and systems research evidence synthesis, following the specific objectives stated below.	.	.	0
1396	2016	2016-06-03	USA	DHHS	DHHS-CDC	Centers for Disease Control and Prevention (CDC) - United States	Worldwide	Worldwide	Small	Immunization Grants-HPV Roundtable: Creating a National Network of Partners to Promote Cancer Prevention	CDC announces the availability of funds to develop and administer a national network of cancer prevention organizations to promote, in coordination with immunization stakeholders, efforts and activities to improve human papillomavirus (HPV) vaccination delivery for the prevention of HPV-related cancers. This network will include cancer prevention stakeholders with channels to provide education, o…	500000	500000	0
1397	2016	2016-06-03	USA	DHHS	DHHS-NIH	National Institutes of Health (NIH) - United States DHHS	Worldwide	Worldwide	Small	Generic Drug Substitution in Special Populations	The purpose of this study is to: 1) collect information on practice patterns in special populations to assess possible barriers to generic substitution ; 2) compare clinical practice (e.g., drug product manipulation prior to administration, co-administration with another food or drug) with labeled drug administration information in the assessed populations to identify factors that raise issues fo…	400000	400000	0
1394	2016	2016-06-07	USA	DHHS	DHHS-NIH	National Institutes of Health (NIH) - United States DHHS	Worldwide	Worldwide	Small	Methods for Prevention Packages Program IV (MP3 IV)	The purpose of this Funding Opportunity Announcement (FOA) is to promote multidisciplinary research programs that (1) devise optimal HIV prevention packages (combination interventions) for specific populations and (2) perform feasibility and acceptability studies to demonstrate that the proposed prevention package is acceptable to the target population and the study design is appropriate and feas…	.	.	0
1392	2016	2016-06-09	UN (excl. WHO)	UNICEF	UNICEF	United Nations Children's Fund (UNICEF)	Nepal	Nepal	Small	Evaluation of the Country Programme Action Plan	The findings and recommendations of this evaluation – which is intended to comprise of both summative and formative elements - are expected to provide lessons and recommendations on the progress made towards the results formulated in the 2013-2017 CPAP and inform the 2018-2022 UNICEF Country Programme preparation process.	.	.	0
1390	2016	2016-06-10	MDBs	WBG	WBG	World Bank Group	Sierra Leone	Sierra Leone	Small	Prefeasibility Study Sierra Leone MoH Diagnostic Services PPP	The Government of Sierra Leone is developing an ambitious program to improve the health care system performance, as well as the quality of care and the financial protection of households against high out of pocket payments.	.	.	0
1387	2016	2016-06-15	UN (excl. WHO)	UNICEF	UNICEF	United Nations Children's Fund (UNICEF)	Tajikistan	Tajikistan	Small	National Nutrition Survey in Tajikistan	The proposed consultancy aims to assist the Government of Tajikistan in conducting a nutrition survey in 2016,	.	.	0
1385	2016	2016-06-15	USA	DHHS	DHHS-CDC	Centers for Disease Control and Prevention (CDC) - United States United States Department of Health & Human Services (DHHS)	Worldwide	Worldwide	Large	Operations Research for Strengthening Global Health Protection Implementation	The purpose of this funding opportunity is to strengthen country capacities and capabilities to prevent, detect, and effectively respond to current and emerging public health threats, including potential outbreaks and the spread of infectious diseases.	100000000	100000000	0
1380	2016	2016-06-20	Collab	Collab	Collab	World Health Organization (WHO) United Nations Children's Fund (UNICEF)	Multi-country	Timor-Leste | Thailand | Sri Lanka | Nepal | Myanmar | Maldives | Indonesia | India | Korea, North (DPRK) | Bhutan | Bangladesh	Small	Small Grants Scheme for Implementation Research in Infectious Diseases of Poverty (same project different country )	All proposals should address key public health challenges related to such infectious diseases of poverty as tuberculosis, malaria and neglected tropical diseases and other emerging infectious diseases	15000	15000	0
1382	2016	2016-06-20	WHO	WHO	WHO	World Health Organization (WHO)	Multi-country	India | Indonesia | China | Angola | Botswana | Mozambique	Small	Essential Public Health Functions and Health Systems Performance	The overall goal of this study/project is to trace the connection between efforts to improve public health practice and goals of health systems strengthening. A conceptual model on the connection between EPHF and health systems strengthening indicates that EPHF precede health system outputs which then bring about health system outcomes.	.	.	0
1383	2016	2016-06-20	WHO	WHO	WHO	World Health Organization (WHO)	Worldwide	Worldwide	Small	Identifying Health System Research Priorities to help achieve the Sustainable Development Goals	1. Review literature on SDGs The selected team will review additional literature about the SDGs, refine the proposed topical areas within the SDGs through consultations, make a preliminary assessment of the existing research evidence base in each of the proposed topical areas, develop interview guides for the consultative meetings (see below) and partners to help facilitate the consultative meeti…	150000	150000	0
1375	2016	2016-06-24	MDBs	WBG	WBG	World Bank Group	Liberia	Liberia	Small	Health System Strengthening Project: National Verification Agency for Performance Based Financing	The consulting services include verification of the quality and quantity of performance based financing (PBF) activities at targeted hospitals and health facilities.	.	.	0
1373	2016	2016-06-25	MDBs	WBG	WBG	World Bank Group	Guinea	Guinea	Small	Technical Assistance to Strengthen Service Delivery for the Poor	An experienced international firm, which can provide full time in-country support in addition to providing international expertise as needed to build in-country capacity and support to the government (and the project implementation unit) to develop and implement the envisioned project interventions is being sought to support the government achieve the intended project results. The respective firm…	.	.	0
1367	2016	2016-07-06	MDBs	WBG	WBG	World Bank Group	Nepal	Nepal	Small	Data Collection Support for Operational Strategy for Addressing Malnutrition	The Government of Nepal (GON) has a clear commitment to nutrition. The National Multi-sector Nutrition Plan (MSNP) for improving maternal and child nutrition and reducing chronic malnutrition has been prepared by various government sectors, and is led by the National Planning Commission (NPC). The World Bank is conducting a qualitative study to identify and understand bottlenecks of nutrition ope…	.	.	0
1362	2016	2016-07-15	USA	DHHS	DHHS-NIH	National Institutes of Health (NIH) - United States DHHS	Worldwide	Worldwide	Small	Research Partnerships for Scaling Up Mental Health Interventions in Low-and Middle-Income Countries	This Funding Opportunity Announcement (FOA) seeks applications to address implementation questions facing World Bank designated low- and middle-income countries (LMICs) in their efforts to scale up sustainable, evidence-based mental health interventions and thereby eliminate the mental health care treatment gap for children, women, and men. The mental health treatment gap refers to the proportion…	500000	500000	0
1358	2016	2016-07-19	Bilateral (excl. USA, UK)	CANADA	CANADA	Global Affairs Canada (GAC)	Worldwide	Worldwide	Small	Request For Proposals: Stars in Reproductive, Maternal, Newborn and Child Health	Grand Challenges Canada, funded by the Government of Canada, seeks Bold Ideas to address reproductive, maternal, newborn and child health, to save and improve lives in low- and middle-income countries.	100109	75542.4	0
1356	2016	2016-07-21	Bilateral (excl. USA, UK)	DENMARK	DENMARK	Danish International Development Agency (DANIDA)	Mozambique	Mozambique	Small	Preliminary Study of Procurement and Acquisitions in the Health Sector	The objective of the preliminary study is to analyse financial audits, evaluations and other assessments undetaken in the health sector from the period 2008-2014, focusing the issues of procurments systems and verify the degree of compliance with recommendations made by the reports.	188828	28056.3	0
1353	2016	2016-07-28	MDBs	WBG	WBG	World Bank Group	Nigeria	Nigeria	Small	Health Systems and Health Financing Assessment	The objective of the task is to help inform the formulation of the national health financing strategy. The assessment will be done both at federal level and three states including Eketi, Niger and Nasarawa using data collected locally and other publicly available data such as WHO, World Bank, IMF. It will cover macro-fiscal environment, trajectories of growth and poverty reduction efforts, demogr…	.	.	0
1352	2016	2016-07-28	USA	DHHS	DHHS-NIH	National Institutes of Health (NIH) - United States DHHS	Worldwide	Worldwide	Medium	NIDA Translational Avant-Garde Award for Development of Medication to Treat Substance Use Disorders	The purpose of this award is to support outstanding basic and/or clinical researchers with the vision and expertise to translate research discoveries into medications for the treatment of Substance Use Disorders (SUDs) stemming from tobacco, cannabis, cocaine, methamphetamine, heroin, or prescription opiate use.Eligible applicants must demonstrate the ability to develop molecules with the potenti…	2000000	2000000	0
1351	2016	2016-08-01	WHO	WHO	WHO	World Health Organization (WHO)	Multi-country	Yemen | United Arab Emirates | Tunisia | Syria | Sudan | Somalia | Saudi Arabia | Qatar | Pakistan | Oman | Morocco | Libya | Lebanon | Kuwait | Jordan | Iraq | Iran | Egypt | Djibouti | Bahrain | Afghanistan	Small	Small Grants Scheme for Implementation Research in Infectious Diseases of Poverty	The goal of the TDR strategy is to foster research on infectious diseases of poverty that lead to health improvement, strengthen research capacity of the individuals and institutions in developing countries, and develop implementation strategies and solutions that respond to health needs of these countries. It also aims at translating research results into policy and practice by improving health …	15000	15000	0
1348	2016	2016-08-03	USA	DHHS	DHHS-NIH	National Institutes of Health (NIH) - United States DHHS	Worldwide	Worldwide	Medium	Prevention Innovation Program III	The Prevention Innovation Program III (PIP) encourages research applications in Non-vaccine Biomedical Prevention (nBP) research. The PIP is intended to support high-risk/innovative research and development efforts to establish and maintain a sustainable pipeline for the prevention of HIV acquisition/transmission. The PIP will support:	1800000	1800000	0
1347	2016	2016-08-05	MDBs	WBG	WBG	World Bank Group	Zambia	Zambia	Small	Conduct National Rational Drug Use Study	1. The Ministry of Health has received financing from the World Bank towards the cost of the Zambia Health Services Improvement Project (ZHSIP) and it intends to apply part of the proceeds towards the consulting services for the engagement of a firm to conduct a National Rational Drug Use Study	.	.	0
1344	2016	2016-08-15	Foundation (non-BMGF)	FOUNDATION	FOUNDATION	Other - Private Foundations / Corporations	India	India	Small	Decision Maker Led Implementation Research	The Public Health Foundation of India in collaboration with the Alliance for Health Policy & Systems Research (AHPSR), the Special Programme for Research, Development and Research Training in Human Reproduction (HRP), and the Special Program for Research and Training on Tropical Diseases (TDR), is soliciting letters of intent for research that seeks to enable the effective implementation of healt…	10000	10000	0
1342	2016	2016-08-16	USA	DHHS	DHHS-NIH	National Institutes of Health (NIH) - United States DHHS	Worldwide	Worldwide	Medium	Global Health Training Program	This Funding Opportunity Announcement (FOA) provides opportunities for up to five consortia to develop and support global health research training programs that meet the following objectives: Provide mentored research training for pre-doctoral and pre-professional degree students and post-doctoral and recent post-professional degree students (trainees) from the U.S. and low- and middle- income co…	5000000	5000000	0
1339	2016	2016-08-20	WHO	WHO	WHO	World Health Organization (WHO)	Multi-country	Zambia | Philippines | India | Yemen | Papua New Guinea | Honduras | West Bank | Pakistan | Guyana | Viet Nam | Nigeria | Guatemala | Vanuatu | Nicaragua | Ghana | Uzbekistan | Myanmar | Georgia | Ukraine | Morocco | El Salvador | Timor-Leste | Moldova | Egypt | Tajikistan | Micronesia | Djibouti | Syria | Mauritania | Cote d Ivoire | Eswatini | Lesotho | Congo, The Republic of | Sudan | Laos | C…	Small	Research Collaborations to Advance Social Innovation in Health	The purpose of this call is to advance social innovation in low- and middle-income countries in order to enhance healthcare delivery. Universities and research institutes will lead this effort and work in collaboration with various health system actors as relevant.	.	.	0
1337	2016	2016-08-23	USA	DHHS	DHHS-NIH	National Institutes of Health (NIH) - United States DHHS	Worldwide	Worldwide	Medium	Planning for Regional Centers of Research Excellence in Non-communicable Diseases in Low and Middle Income Countries	Facilitate the planning, designing and initial research focus of Regional Centers of Research Excellence (RCRE) for non-communicable disease, including cancer, in low and middle-income countries (LMICs)	2000000	2000000	0
1334	2016	2016-08-31	WHO	WHO	WHO	World Health Organization (WHO)	Multi-country	India | Indonesia | China | Mozambique | Botswana | Angola	Small	Engaging Drug/Pharmacy Shop Workers in Essential Public Health Functions and Health Systems Performance	The overall goal of this study/project is develop a conceptual model on the connection between EPHF and health systems strengthening as well as a simulation model to estimate the impact of engaging drug/pharmacy shop workers in essential public health functions.	185000	185000	0
1326	2016	2016-09-06	IO (non-UN)	EU	EU	Other - European Union	Regional	Western Europe | Eastern Europe	Medium	Coordination And Support Actions (CSA) For The Big Data For Better Outcomes Program	The BD4BO CSA project will: Drive the health outcomes strategy of the BD4BO programme Integrate knowledge from the BD4BO projects and synthesize key learnings Develop standards and guidance for the use of human samples and data in context of data privacy	3.45585e+06	3.82284e+06	0
1323	2016	2016-09-07	USA	DHHS	DHHS-NIH	National Institutes of Health (NIH) - United States DHHS	Worldwide	Worldwide	Medium	Clinical Sequencing Evidence-Generating Research: Clinical Sites	The purpose of this Funding Opportunity is to establish Clinical Sites that collectively encompass a broad spectrum of healthcare settings and serve ancestrally and socioeconomically diverse patients with a wide range of clinical conditions, to: 1) define, generate and analyze evidence regarding the clinical utility of genome sequencing; 2) research the critical interactions among patients, famil…	2000000	2000000	0
1324	2016	2016-09-07	USA	DHHS	DHHS-NIH	National Institutes of Health (NIH) - United States DHHS	Worldwide	Worldwide	Medium	Clinical Sequencing Evidence-Generating Research: Clinical Sites with Enhanced Diversity	The purpose of this Funding Opportunity is to establish Clinical Sites with Enhanced Diversity that collectively encompass a broad spectrum of healthcare settings and serve ancestrally and socioeconomically diverse patients with a wide range of clinical conditions, to: 1) define, generate and analyze evidence regarding the clinical utility of genome sequencing; 2) research the critical interactio…	2500000	2500000	0
1364	2016	2016-09-12	UN (excl. WHO)	UN	UN	Unitaid	Worldwide	Worldwide	Small	Areas for Intervention: Enabling Preventive TB Treatment in High-risk Groups	UNITAID is pleased to announce its new Call for Proposals for the area for intervention: Enabling preventive TB treatment in high-risk groups.	.	.	0
1321	2016	2016-09-13	USA	DHHS	DHHS-NIH	National Institutes of Health (NIH) - United States DHHS	Russian Federation	Russian Federation,	Medium	Prevention and Treatment of HIV/AIDS and HIV-Associated Comorbidities	This Funding Opportunity Announcement (FOA) solicits applications from United States institutions with a Russian institution partner in collaboration with the Russian Foundation for Basic Research (RFBR) to establish Collaborative Research Partnerships (CRP) in the field of HIV/AIDS research. The research that is solicited under this announcement is directed toward increasing the knowledge and un…	2000000	2000000	0
1320	2016	2016-09-19	Other	Other	Other-NGO	Other - Funding NGO / CSO	South Africa	South Africa	Small	Call for Expressions of Interest: Evaluation of South African Health Review	The objectives of the evaluation: To conduct an impact evaluation that solicits input from key stakeholders and users of the SAHR (HST staff, DoH staff, readers, authors, researchers, public health practitioners) on the usefulness, accessibility and relevance of the publication over the past five years and to measure the extent to which the Review achieves its objectives. To identify gaps, or wea…	.	.	0
1318	2016	2016-09-22	UN (excl. WHO)	UN	UN	United Nations (UN)	Worldwide	Worldwide	Small	Consultancy Services for Comprehensive Immunization, MNCH & Nutrition Kaps	The main purpose of this comprehensive KAPs will be to investigate factors influencing demand, continuity of utilisation, and compliance to services by communities. The study will also explore service provider’s perceptions on services they provide and attitudes towards communities they serve. The study will provide information intended to inform a comprehensive communication strategy.	.	.	0
1317	2016	2016-09-26	UN (excl. WHO)	UNICEF	UNICEF	United Nations Children's Fund (UNICEF)	Worldwide	Worldwide	Small	Programming in Health Systems Strengthening Evaluation	The UNICEF Evaluation Office (New York) plans to commission a global evaluation of UNICEF’s strategies and programmes with regard to health systems strengthening and seeks Expressions of Interest (EoI) from qualified institutions (consultancy firms, universities, etc.). Institutions that meet the requirements of this EoI will be shortlisted and invited to submit full technical and financial propo…	.	.	0
1316	2016	2016-09-29	USA	DHHS	DHHS-NIH	National Institutes of Health (NIH) - United States DHHS	Worldwide	Worldwide	Small	Research Supplements to Promote Diversity in Health-Related Research	Research Supplements to Promote Diversity in Health-Related Research	.	.	0
1311	2016	2016-10-07	UN (excl. WHO)	UNICEF	UNICEF	United Nations Children's Fund (UNICEF)	Philippines	Philippines	Small	Scoping and Design of Maternal and Child Health & Nutrition Service Delivery Network for Indigenous Cultural Communities	The objectives of the assignment are: 1. Submit a detailed situational analysis on the health status of ICC/IPs in the selected project areas, including baseline demographic information, cultural beliefs and practices related to health, barriers to accessing care, quality of care, presence and functionality of any service delivery networks for health, factors affecting health-seeking behaviour an…	.	.	0
1313	2016	2016-10-07	WHO	WHO	WHO	World Health Organization (WHO)	Philippines	Philippines	Small	Information and Data Collection on Disability and Rehabilitation Services During a Health Emergency	Collect and analyse information related to health and rehabilitation services during a health emergency, to support better response to a health emergency.	.	.	0
1310	2016	2016-10-10	MDBs	WBG	WBG	World Bank Group	Zimbabwe	Zimbabwe	Small	Supplementary Data Collection for HIV-SRH Impact Evaluation on Efficient Gains	In order to understand whether both HIV and sexual Reproductive Health (SRH) services being produced jointly in the same health facilities in Zimbabwe was a cost-effective investment (i.e. whether it led to cost savings or technical efficiency gains), the Government of Zimbabwe initiated a study in 2013. This study is being conducted to analyse the costs of integrating both SRH and HIV services i…	.	.	0
1309	2016	2016-10-13	USA	DHHS	DHHS-NIH	National Institutes of Health (NIH) - United States DHHS	Worldwide	Worldwide	Medium	International Tobacco, and Health Research and Capacity Building Program	This Funding Opportunity Announcement (FOA) solicits applications to support collaborative research projects that address the health burden of tobacco use in low-and middle-income countries (LMICs). Trans-disciplinary research in LMICs may be proposed, with the overall goal of reducing the global burden of morbidity and mortality caused by tobacco use.	2000000	2000000	0
1307	2016	2016-10-17	MDBs	WBG	WBG	World Bank Group	Albania	Albania	Small	Health System Improvement Project: Preparation of ToR-s for Creating the Master Plan for HMIS e-Health Activities (2016-2020) & Health Data Standardization Framework	The Government of Albania has received financing from the World Bank toward the cost of the Health System Improvement Project (HSIP), and intends to apply part of the proceeds for consulting services. The consulting services ("the Services") include hiring of an international individual consultant who will design and develop Terms of Reference for hiring of an international consultant firm who wi…	.	.	0
1305	2016	2016-10-18	Other	Other	Other-Govt	Other - Government Notices	India	India	Small	Support the Healthy Life Trajectories Initiative	The Department of Biotechnology’s mandate is to promote innovative research and development activities across the country and take up initiatives for translational interdisciplinary research that cross the agency’s and countries boundaries.	.	.	0
1304	2016	2016-10-20	Other	Other	Other-BL	Ministry of Foreign Affairs (MFA) - The Netherlands	Ethiopia	Ethiopia	Medium	Caring for Mothers	This project will contribute to a strengthened health system in support of SRHR in Ethiopia and to an accessible, affordable basic healthcare system including sexual and reproductive health care by improving education, training, research and community services at Samara University.	1.20323e+06	1.33101e+06	0
1302	2016	2016-10-23	USA	DHHS	DHHS-CDC	Centers for Disease Control and Prevention (CDC) - United States United States Department of Health & Human Services (DHHS)	Cameroon	Cameroon	Medium	Strengthening Public Health Laboratory Systems	The activities under this FOA will focus on providing support to the Government of Cameroon, to build sustainable indigenous laboratory infrastructural and diagnostic human resource capacity across the tiered health system	5000000	5000000	0
1301	2016	2016-10-30	USA	DHHS	DHHS-NIH	National Institutes of Health (NIH) - United States DHHS	Worldwide	Worldwide	Small	Secondary Analyses of Existing Datasets in Heart, Lung, and Blood Diseases and Sleep Disorders	The goal of this funding opportunity is to stimulate the use of existing human datasets for well-focused secondary analyses to investigate novel scientific ideas or new models, systems, tools, methods, or technologies that have the potential for significant impact on biomedical or biobehavioral research in areas relevant to the NHLBI mission.	75000	75000	0
1296	2016	2016-11-04	UK	DFID	DFID	Department for International Development (DFID) - United Kingdom	Worldwide	Worldwide	Small	Improving the Health of Vulnerable Groups - Research Programme Consortia	It is expected that collectively the research programmes will provide critical new knowledge on: •Mental health •Maternal, newborn and child health (including stillbirths) •Sexual and reproductive health and rights (including safe abortion) The research should ideally also address a number of core themes including value for money of interventions, and building evidence on interventions in a range…	.	.	0
1293	2016	2016-11-05	USA	USAID	USAID	United States Agency for International Development (USAID)	Bangladesh	Bangladesh	Large	Advancing Universal Health Coverage	This Broad Agency Announcement (BAA) seeks Expressions of Interest (EoI) on game changing solutions to advance Universal Health Coverage in Bangladesh. The United States Agency for International Development Bangladesh's Office of Population, Health, Nutrition and Education (USAID/Bangladesh/OPHNE) invites organizations and companies to partner with USAID/Bangladesh to develop, test and scale-up h…	90000000	90000000	0
1292	2016	2016-11-07	WHO	WHO	WHO	World Health Organization (WHO)	Regional	North Africa and Middle East | Central African Republic | Eastern Africa | South Africa | Southern Africa | Central Africa | West Africa	Small	Health Policy Analysis (HPA) Mentorship Programme for Doctoral Students: Call for Coordinating Centre	this programme of work seeks to build capacity to conduct HPA among doctoral level students based in research institutions in low-and-middle income countries through the provision of: 1. Hands-on and distance technical support to design and conduct HPA studies in LMICs over a period of two years 2. Financial support in the form of stipends for these doctoral students of up to USD 20,000 each to s…	325000	325000	0
1291	2016	2016-11-08	Other	Other	Other-NGO	Other - Funding NGO / CSO	Nigeria	Nigeria	Small	Operations Research in Tuberculosis Control and Management	The primary objectives of this project are to provide an understanding of innovative strategies, interventions and mechanisms and how they can be deployed to improve TB diagnosis, case notification and treatment outcomes. The research will also provide in-depth knowledge on factors (barriers and enablers) that can be ameliorated to address the burden of TB especially among key populations. The im…	.	.	0
1287	2016	2016-11-09	BMGF	BMGF	BMGF	Bill & Melinda Gates Foundation (B&MGF)	Worldwide	Worldwide	Small	Design New Solutions to Data Integration for Malaria Elimination	We are looking for proposals of innovative solutions for improving data availability and use in decision-making for malaria elimination that focus on innovation in interoperability: solutions that will reduce the time for data harmonization by automation or skill set simplification. This can include the use of machine learning or heuristics, and setting standards. Proposals should increase the av…	.	.	0
1288	2016	2016-11-09	BMGF	BMGF	BMGF	Bill & Melinda Gates Foundation (B&MGF)	Worldwide	Worldwide	Small	Assess Family Planning Needs, Preferences and Behaviors to Inform Innovations in Contraceptive Technologies	The goal of this call is to support the generation of primary knowledge and evidence to improve our understanding of needs, preferences and behaviors among specific groups of contraceptive users and non-users, including service providers, to inform the design and development of innovations in family planning methods. We seek proposals that are novel, well-designed and that will provide robust and…	.	.	0
1290	2016	2016-11-09	MDBs	WBG	WBG	World Bank Group	Guinea	Guinea	Small	Human Resources for Health Surveys	The task of the consultancy is to support the world bank to build an evidence base in Guinea to better inform ongoing and future policies and reforms to strengthen Human Resources for Health, especially in the areas of support under the MOH's Health System Recovery Plan, (2015-2017). The consultancy firm is expected to work with technical staff at the Bank to coordinate the design and implementat…	.	.	0
1280	2016	2016-11-15	WHO	WHO	WHO	World Health Organization (WHO)	Regional	Fiji | East Asia and Pacific	Small	Writing a Document on Achieving Universal Health Coverage on the Journey Towards Healthy Islands in the Pacific	The main objective of the activity is to develop a document on Achieving Universal Health Coverage on the journey towards Healthy Islands in the Pacific.	.	.	0
1276	2016	2016-11-18	IO (non-UN)	EU	EU	Other - European Union	Regional	Western Europe | Eastern Europe	Small	Study on Medical, Industrial and Research Applications of Nuclear and Radiation Technology	The objective of this study is to provide the Commission with up-to-date information on the non-power uses of nuclear and radiation technology in the EU, which will underpin the strategic agenda for medical, industrial and research applications of nuclear and radiation technology (Samira) proposal. The study should analyse both the current state of play in this area and the development perspectiv…	340718	376900	0
1273	2016	2016-11-24	WHO	WHO	WHO	World Health Organization (WHO)	Micronesia	Micronesia	Small	Analysis of the Current Assistive Device Service Provision System for Improvement in Quality and Coverage of Health Related Services in Pohnpei State	Analysis of the current assistive device service provision system and develop a plan for improvement in quality and coverage of the related services in Pohnpei State.	.	.	0
1262	2016	2016-12-09	Foundation (non-BMGF)	FOUNDATION	FOUNDATION	Other - Private Foundations / Corporations	Worldwide	Worldwide	Small	Funding for Programs Designed to Improve the Quality and Efficiency of Patient Care	through its E3 Grant Program, is accepting applications from hospitals, health systems, community health clinics, and other nonprofit healthcare institutions in the United States and Canada for programs designed to improve the quality and efficiency of their patient care.	35000	35000	0
1266	2016	2017-09-06	USA	DHHS	DHHS-CDC	Centers for Disease Control and Prevention (CDC) - United States United States Department of Health & Human Services (DHHS)	Multi-country	Palau | Northern Mariana Islands | Micronesia | Marshall Islands | Guam | American Samoa	Large	Accelerating the Prevention and Control of Human Immunodeficiency Virus Infection and Acquired Immune Deficiency Syndrome (HIV/AIDS), Viral Hepatitis, Sexually Transmitted Diseases (STDs) and Tuberculosis (TB) (GPN)	This integrated Funding Opportunity Announcement (FOA) is supported by the National Center for HIV/AIDS, Viral Hepatitis, STD, and TB Prevention (NCHHSTP) and aims to:Promote program collaboration and services integration to capitalize on the opportunity to diagnose, treat, and prevent HIV, STD, TB, and VH in persons with similar risk factors.Improve collection, sharing, reporting, analysis, inte…	19500000	19500000	0
1303	2016	2017-11-17	USA	DHHS	DHHS-NIH	National Institutes of Health (NIH) - United States DHHS	Worldwide	Worldwide	Small	Addressing Health Disparities	This Funding Opportunity Announcement (FOA) invites research projects to improve understanding of the causes of high priority diseases in the United States and reducing/eliminating health disparities. Research is encouraged in the following high priority diseases within the scientific mission areas of the NIDDK: diabetes; obesity; nutrition-related disorders; hepatitis C; gallbladder disease; H. …	.	.	0
1366	2016	2018-01-23	USA	DHHS	DHHS-NIH	National Institutes of Health (NIH) - United States DHHS	Worldwide	Worldwide	Medium	Advanced Laboratories for Accelerating the Reach and Impact of Treatments for Youth and Adults with Mental Illness Research Centers	This Funding Opportunity Announcement (FOA) invites applications for centers to support transdisciplinary teams of clinical and mental health services researchers, behavioral scientists, social scientists, health information and communications technologists, health systems engineers, decision scientists, and mental health stakeholders (e.g., service users, family members, clinicians, payers) to e…	1000000	1000000	0
1503	2016	2019-05-29	USA	USAID	USAID	United States Agency for International Development (USAID)	Worldwide	Worldwide	Small	Research and Innovation: Health Supply Chain Systems and Commodity Security	The purpose of this APS is to publicize the United States Government's (USG) plan to fund a limited number of awards through the U.S. Agency for International Development's (USAID) Washington Global Health Bureau (GH) to: Support research on a focused set of health supply chain systems and related commodity security issues in low and middle income countries. Funds may support: (a) Formative, anal…	.	.	0
1355	2016	2019-12-31	Foundation (non-BMGF)	FOUNDATION	EJAF	Elton John AIDS Foundation (EJAF)	Worldwide	Worldwide	Small	Support to Organizations for Individuals Living with Human Immunodeficiency Virus	Small scale interventions or projects working with People Living with HIV Projects that fight stigma and discrimination against People Living with HIV Immediate services such as urgent care or medical interventions for PLHIV	13200	13200	0
1437	2016	N/A	Bilateral (excl. USA, UK)	CANADA	CANADA	Global Affairs Canada (GAC)	Afghanistan	Afghanistan	Large	Improving Nutrition for Mothers, Newborns, and Children in Afghanistan	The goal of this project is to reduce malnutrition by addressing the basic nutritional needs of women and children in Bamyan, Daikundi, Faryab, Kandahar, Jawzjan, and Sari Pul provinces.	6.60718e+06	4.9858e+06	0
1427	2016	N/A	Bilateral (excl. USA, UK)	DENMARK	DENMARK	Danish International Development Agency (DANIDA)	Mozambique	Mozambique	Small	Health and Nutrition Sector Programme Support, Phase V	Health policy and administrative management	255172	37914	0
1284	2016	N/A	BMGF	BMGF	BMGF	Bill & Melinda Gates Foundation (B&MGF)	India	India	Medium	Set up an Institute	to set up an institute that will generate high quality analytics and evidence on health, and use this evidence to inform policy and health systems design in the state of Bihar	2000000	2000000	0
1340	2016	N/A	BMGF	BMGF	BMGF	Bill & Melinda Gates Foundation (B&MGF)	Ethiopia	Ethiopia	Small	Identifying and Supporting a cadre of experts with strong knowledge of country health systems	to identify and support a cadre of experts with strong knowledge of country health systems who can provide guidance on user and health system needs concept/prototype development and delivery issues	260000	260000	0
1421	2016	N/A	BMGF	BMGF	BMGF	Bill & Melinda Gates Foundation (B&MGF)	Worldwide	Worldwide	Small	Support for the Fourth Global Symposium on Health Systems Research in Vancouver	Purpose: to support organization and management of the Fourth Global Symposium on Health Systems Research in Vancouver, BC, 14-18 November 2016	250000	250000	0
1455	2016	N/A	Foundation (non-BMGF)	FOUNDATION	FOUNDATION	Wellcome Trust	Regional	West Africa | Southern Africa | North Africa and Middle East | Eastern Africa | Central Africa	Large	Biomedical Research Investigating Health and Disease in Animals & Humans	The Wellcome Trust foundation aims to “achieve extraordinary improvements in health by supporting the brightest minds”, and in addition to funding biomedical research it supports the public understanding of science.	19140000000	19140000000	0
1374	2016	N/A	Foundation (non-BMGF)	FOUNDATION	FORD	Ford Foundation	Mexico	Mexico	Small	Promote Effective HIV/AIDS Care and Prevention Public Health Policies within a Human Rights Framework	For research, monitoring and strategic litigation to promote effective HIV/AIDS care and prevention public health policies within a human rights framework	100000	100000	0
1517	2016	N/A	IO (non-UN)	EU	EC	EC - Directorate General for International Partnerships DG-INTPA (former DEVCO - EuropeAid) Australian Department of Foreign Affairs and Trade (DFAT) World Bank Group	Timor-Leste	Timor-Leste	Large	Support to Health Sector in Timor Leste	The objective of the project is to improve the quality and coverage of preventive and curative health services, particularly for women and children in order to accelerate progress towards attaining the health-related MDGs.	2.10271e+07	2.32601e+07	0
1388	2016	N/A	IO (non-UN)	EU	EC	EC - Directorate General for International Partnerships DG-INTPA (former DEVCO - EuropeAid)	Multi-country	India | Bangladesh	Small	Strengthening capacities of national health authorities for better health policies and strategies for improved outcomes	trengthening capacities of icddr,b and national health authorities for better health policies and strategies for improved outcomes	3893916	4.30743e+06	0
1300	2016	N/A	UK	DFID	DFID	Department for International Development (DFID) - United Kingdom	Worldwide	Worldwide	Large	Alliance for Health Policy and Systems Research Worldwide	The objectives of the project are to improve maternal/child health services and reduce the burden of HIV/AIDS, malaria, and other diseases by increasing the generation and use of health policy and systems research. The total budget for this project is £10.5 million to be funded by the UK Department for International Development (DFID).	1.04929e+07	1.41642e+07	0
1403	2016	N/A	UK	DFID	DFID	Department for International Development (DFID) - United Kingdom	Tanzania	Tanzania	Large	Support to Ifakara Health Institute in Tanzania	The objective of this project is to support the Ifakara Health institute strategic plan by strengthening the capacity to generate high quality evidence in Tanzania.	4.49694e+06	6.07038e+06	0
1435	2016	N/A	UK	DFID	DFID	Department for International Development (DFID) - United Kingdom	Nigeria	Nigeria	Small	Support to National Malaria Programme (SuNMaP)	The programme will strengthen delivery of Nigeria’s national malaria control effort by: * strengthening national and state level capacity to effectively plan, manage and coordinate malaria control activities * providing technical assistance to the Federal Ministry of Health to help develop its capacity in policy development, national planning, operational research and monitoring and evaluation * …	.	.	0
1249	2017	2017-01-10	UN (excl. WHO)	UNICEF	UNICEF	United Nations Children's Fund (UNICEF)	Moldova	Moldova	Small	Pilot Performance-Based Financing Implementation for Youth-Friendly Health Services	The purpose of this institutional consultancy is to develop a performance-based financing formula for youth-friendly health services in Moldova, including clear criteria for assessment of performance as per international standards and applied quality indicators, to be integrated in the country health financing system and test implementation of the performance-based financing formula in 4 selected…	.	.	0
1246	2017	2017-01-12	MDBs	WBG	WBG	World Bank Group	Kazakhstan	Kazakhstan	Small	Health Sector Technology Transfer and Institutional Reform Project Assessment	Project assessment through comprehensive study of all activities carried out within Project components and analysis of its impact on health status and health system in the framework of strategic program documents implementation.	.	.	0
1245	2017	2017-01-12	USA	DHHS	DHHS-CDC	United States Department of Health & Human Services (DHHS) National Institutes of Health (NIH) - United States	Worldwide	Worldwide	Medium	Multimorbidity in Alzheimers Disease Impacts Choice of Ancillary Treatments	The purpose of this FOA is to develop evidence, through observational studies or pragmatic trials, of the effectiveness of treatment strategies for one or more comorbid conditions that occur frequently in combination with ADRD, with a focus on improving health outcomes of importance to the patient. This evidence will inform practice guidelines for the prevention and treatment of comorbid diseases…	3200000	3200000	0
1244	2017	2017-01-18	USA	DHHS	DHHS-CDC	United States Department of Health & Human Services (DHHS) National Institutes of Health (NIH) - United States	Worldwide	Worldwide	Large	Contraception Research Centers Program	The purpose of this announcement is to support and facilitate multidisciplinary approaches to the development of new and/or improved contraceptive methods for both men and women. This FOA expands the scope of the former program by calling for Centers to inform contraceptive development and improve contraceptive use by integrating the biomedical research and development with behavioral and social …	6290000	6290000	0
1240	2017	2017-01-24	Collab	Collab	Collab	Economic and Social Research Council (ESRC) - United Kingdom Department for International Development (DFID) - United Kingdom	Worldwide	Worldwide	Large	Health Systems Research Initiative Call 4	Research funded through this call can engage with the contextual dynamics that shape and/or undermine effective health systems in developing countries, but the research must offer practical solutions to implement health care improvements. Where appropriate, studies should illustrate how the findings of this study may contribute to further understanding for other health challenges.	3.99728e+06	5.14781e+06	0
1239	2017	2017-01-25	USA	DHHS	DHHS-CDC	Centers for Disease Control and Prevention (CDC) - United States United States Department of Health & Human Services (DHHS)	Mozambique	Mozambique	Small	Demographic Surveillance System Support	The purpose of this FOA is to increase understanding of the public health context of the HIV epidemic inMozambique, increase understanding of the strengths and weaknesses of public health programs forprevention and control of HIV, and build public health capacity for surveillance. In turn, this will result inimproved targeting of public health interventions and improvement of public health progra…	800000	800000	0
1238	2017	2017-01-28	MDBs	WBG	WBG	World Bank Group	Afghanistan	Afghanistan	Small	Consulting Services for the System Enhancement for Health Action in Transition (SEHAT) Project: HIV Surveillance	The Ministry of Public Health (MoPH) of the Islamic Republic of Afghanistan has received financing from the joint support of the World Bank-IDA and the Afghanistan Reconstruction Trust Fund (ARTF) toward thecost of System Enhancement for Health Action in Transition (SEHAT) project, and intends to apply part ofthe proceeds for consulting services with firms (the "Consultant") to conduct one round …	.	.	0
1235	2017	2017-01-29	IO (non-UN)	IO-Other	EAC	East African Community (EAC)	Regional	Eastern Africa	Small	Baseline Assessment for Clinical Trials Capacity	The objectives of the baseline assessment is provide well-analyzed baseline data, needs assessment, recommendations, and strategies to implement the recommendations for clinical trials capacity strengthening in the EAC.	.	.	0
1232	2017	2017-01-31	Bilateral (excl. USA, UK)	CANADA	CANADA	Global Affairs Canada (GAC) Other - Government Notices	Ghana	Ghana	Small	Contributing towards the Reduction of Maternal and Infant Mortality in Ghana	The purpose of the T4MCH research fund is to provide financial support to Ghanaian researchers in the field of medicine, public/community health and social sciences to address issues relevant to Maternal Mortality Rate (MMR) and New born Mortality Rate (NMR) in 3 regions of Ghana, preferably in the Districts where the project is being implemented.	30000	7003.29	0
1231	2017	2017-01-31	UN (excl. WHO)	UNICEF	UNICEF	United Nations Children's Fund (UNICEF)	Sierra Leone	Sierra Leone	Small	Verification Exercise of the Integrated Management of Acute Malnutrition (IMAM) Programme	Major Tasks to be accomplished: a) Assessment of main requisites for the effective delivery of IMAM programme b) Assessment of supply chain in relation to adherence to the treatment protocol. c) Assessment of quality of services delivered by trained staff in key areas of the IMAM programmeme in relation to the IMAM protocol.	.	.	0
1226	2017	2017-02-02	MDBs	WBG	WBG	World Bank Group	Turkey	Turkey	Small	Consulting Services for Health Technology Assessment (HTA)	CONSULTING SERVICES FOR HEALTH TECHNOLOGY ASSESSMENT(HTA) STUDY ON CURRENT USE, DESCRIPTION, TECHNICAL CHARACTERISTICS, SAFETYAND CLINICAL EFFECTIVENESS, COSTS AND ECONOMIC EVALUATION OF THE TECHNOLOGIES USED IN HOSPITAL-ACQUIREDINFECTIONS	.	.	0
1227	2017	2017-02-02	MDBs	WBG	WBG	World Bank Group	Turkey	Turkey	Small	Health Technology Assessment on Technologies Used in Hospital-Acquired Infections	CONSULTING SERVICES FOR HEALTH TECHNOLOGY ASSESSMENT(HTA) STUDY ON CURRENT USE, DESCRIPTION, TECHNICAL CHARACTERISTICS, SAFETYAND CLINICAL EFFECTIVENESS, COSTS AND ECONOMIC EVALUATION OF THE TECHNOLOGIES USED IN HOSPITAL-ACQUIREDINFECTIONS	.	.	0
1228	2017	2017-02-02	MDBs	WBG	WBG	World Bank Group	Pakistan	Pakistan	Small	Third Party Evaluation of Lady Health Worker Program	The Policy and Strategic Planning Unit (PSPU) intends to hire the services of a consulting firm to undertake Third Party Evaluation of Lady Health Workers Program. The firm will conduct a detailed evaluation of Lady Health Workers program to provide a futuristic approach about revised job description of LHWs, LHSs and other staff and will suggest mechanism for improving the performance and covera…	.	.	0
1225	2017	2017-02-05	WHO	WHO	WHO	World Health Organization (WHO)	Worldwide	Worldwide	Small	Institutions and/or Consultants to Perform Commissioned Reviews on Multi-sectoral Approaches for the Prevention and Control of Malaria and Emerging Arboviral Diseases	The overall objective of this call is to support a landscape analysis to better identify the knowledge gaps and lessons learned about the transmission patterns and ecology of the mosquito vectors, and the challenges and successes in preventing and controlling the diseases they transmit	.	.	0
1222	2017	2017-02-08	IO (non-UN)	EU	EU	Other - European Union	Regional	Western Europe | Eastern Europe	Small	Study on the Economic Impact of Supplementary Protection Certificates, Pharmaceutical Incentives and Rewards	The study will provide an economic evaluation of the incentives and rewards for pharmaceutical innovation in Europe and its functioning within the internal market. The study will in particular analyse the effects of SPCs for pharmaceutical uses (human and veterinary) and plant protection, data protection and market exclusivity for medicinal products for human use. Evidence on the overall impact o…	272574	307472	0
1219	2017	2017-02-14	IO (non-UN)	EU	EU	Other - European Union	Worldwide	Worldwide	Medium	Interaction between people, oceans and seas: a strategic approach towards healthcare and well-being	Proposals should include a plan for the creation of a multi-stakeholder forum that would make it possible to better understand the potential health benefits of marine and coastal ecosystems including in economic terms, anticipate new threats to public health more effectively, identify ways of improving ecosystem services that the marine environment can provide and contribute to reducing the burde…	1946958	2.19623e+06	0
1215	2017	2017-02-20	MDBs	WBG	WBG	World Bank Group	Nigeria	Nigeria	Small	Capacity Assessment of Department of Planning Research and Statistics	The leadership of the Federal Ministry of Health (FMoH) has outlined as its strategic goal the achievement of Universal Health Coverage (UHC). This is consistent with the objectives of the recently ratified National Health Policy, and also the key thrust of the National Strategic Health Development Plan (NSHDP) being developed. To advance this goal, the leadership of the FMoH believes that a fund…	.	.	0
1212	2017	2017-02-24	USA	USAID	USAID	United States Agency for International Development (USAID)	Worldwide	Worldwide	Small	Saving Lives at Birth Launches Two Opportunities: 7th Call for Innovations and Call for Technical Support Services	We seek innovative ideas that can leapfrog conventional approaches in three main domains: (1) technology; (2) service delivery; and (3) “demand side” innovation that empowers pregnant women and their families to practice healthy behaviors and be aware of and access health care during pregnancy, childbirth and the early postnatal period, especially the first two days after birth.	.	.	0
1210	2017	2017-02-28	UN (excl. WHO)	UNICEF	UNICEF	United Nations Children's Fund (UNICEF)	Kenya	Kenya	Small	Consultancy Services for Impact Evaluation	The specific objective of the project is to deliver social transfers to pregnant women and new mothers to improve maternal and child health and nutrition outcomes including uptake of skilled delivery, IYCN, maternal and child health/nutrition while ensuring improved awareness and support communication approaches that would promote behaviour change for maternal and child health service.	.	.	0
1209	2017	2017-03-01	USA	DHHS	DHHS-CDC	Centers for Disease Control and Prevention (CDC) - United States United States Department of Health & Human Services (DHHS)	India	India	Large	Research on the Epidemiology, Prevention and Control of Influenza and Other Respiratory Viruses	The NCIRD Influenza Division (ID) is seeking to initiate a cooperative agreement with the All India Institute for Medical Sciences (AIIMS) in New Delhi, India, to conduct research studies to estimate incidence, economic burden and risk factors for influenza among older adults and other priority groups for influenza immunization, and to identify effective strategies for reducing this burden. AIIMS…	6250000	6250000	0
1207	2017	2017-03-02	Bilateral (excl. USA, UK)	GERMANY	GIZ	Deutsche Gesellschaft für Internationale Zusammenarbeit (GIZ)	Malawi	Malawi	Large	Quality Management in the Health Sector	This programme will follow up on the results of the predecessor measure under the MalawiGerman Health Programme (Project no. 2011.2090.6, October 2012 - January 2017). While the current measure is primarily aimed at framing national strategies and developing human capacity, the future programme will focus on consolidating, institutionalising and expanding these initiatives. Balaka will be replace…	17440000	17440000	0
1205	2017	2017-03-06	UN (excl. WHO)	UNICEF	UNICEF	United Nations Children's Fund (UNICEF)	Pakistan	Pakistan	Small	Conduct of National Nutrition Survey (2017)	With the support of DFID, UNICEF and Ministry of National Health Services Regulation and Coordination (MoNHSR&C) seek Expression of Interest (EOI) from firms / organizations with relevant background, experience and capacity to conduct a large scale National Nutrition Survey. The survey will be completed by July 2018, while the data collection process will be started and completed in 2017.	.	.	0
1202	2017	2017-03-09	USA	DHHS	DHHS-NIH	National Institutes of Health (NIH) - United States United States Department of Health & Human Services (DHHS)	Worldwide	Worldwide	Small	Optimizing the HIV Care Continuum for Substance Abusing Populations at High-Risk and/or Living with HIV	This Funding Opportunity Announcement (FOA) encourages research that examines the optimization of multiple components of the care continuum, such as HIV testing (identification) status, linkage and retention in care, and viral suppression for individuals with HIV for substance abusing populations at high-risk and/or living with HIV. There is limited evidence for how strategies that are successful…	.	.	0
1201	2017	2017-03-10	Foundation (non-BMGF)	FOUNDATION	FOUNDATION	Robert Wood Johnson Foundation (RWJF)	Worldwide	Worldwide	Small	Policy and Law Research to Build a Culture of Health	The research funded under this call for proposals (CFP) should help fill significant gaps in our knowledge about what policies can serve as positive drivers of change, including how the social determinants of health can be used to achieve improvements in population health, well-being, and equity. Additional information on this program can be found at policiesforaction.org.	250000	250000	0
1198	2017	2017-03-15	IO (non-UN)	EU	EU	EC - Directorate General for International Partnerships DG-INTPA (former DEVCO - EuropeAid)	Burkina Faso	Burkina Faso	Large	Technical Assistance and Administration of Financing for Institutional Support	Under this service contract the contractor will need to provide long and short-term technical assistance. In addition, he will need to manage a large budget of ancillary fees for institutional support activities in accordance with a result-based management logic. The provision of technical assistance shall comprise 4 main experts, of whom 2 for the long term: 1 senior expert in public health, 1 s…	.	.	0
1196	2017	2017-03-17	UN (excl. WHO)	UNFPA	UNFPA	United Nations Population Fund (UNFPA)	Worldwide	Worldwide	Small	Development Of A Fact Sheet On Maternal Mortality And Maternal Health	The fact sheet will focus on maternal health, including maternal mortality and morbidity. The factsheet will also include information on the enabling factors and the barriers for indigenous girls and women in obtaining the highest attainable standard of maternal health and broader sexual and reproductive health.	15000	15000	0
1195	2017	2017-03-20	MDBs	WBG	WBG	World Bank Group	Zimbabwe	Zimbabwe	Small	Endline Data Collection for Estimating the Efficiency Gains Made Through the Integration of Human Immunodeficiency Virus (HIV) and Reproductive Services	In Zimbabwe, the Government of Zimbabwe has prioritized integration of HIV and AIDS interventions into sexual and reproductive health (SRH) services. The response is underpinned by a growing body of knowledge on the potential for efficiency gains from integrating HIV care into other services (e.g. Sexual Reproductive Health) at every level of the health care system. Within the context of rolling …	.	.	0
1197	2017	2017-03-20	WHO	WHO	WHO	World Health Organization (WHO)	Kenya	Kenya	Small	Consultancy Services To Conduct A Health Sector Public Expenditure Tracking Survey	This RFP seeks for a provider that will carry out Public Expenditure Tracking Survey within a period of 3 months as per the agreed sampling plan. The main aim is to track down to what extent budgeted funds flow between different levels of service delivery. The survey will also include modules that focus on a) funding for free maternity services; b) compensation of user fees forgone; c) funding fo…	.	.	0
1190	2017	2017-03-23	UN (excl. WHO)	UNICEF	UNICEF	United Nations Children's Fund (UNICEF)	Somalia	Somalia	Small	Provision of Services of a Health Planning Specialist Firm and a Bio-medical Engineering Firm	UNICEF requires the services of a Bio-Medical Engineering Firm to offer Technical Assistance to liaise with the other consultants/members of the Feasibility Assessment Team and the Ministry of Health (MOH) and advice on the procurement and installation of medical and hospital equipment, furniture, instruments and other goods. The objective of the assignment of the Health Planning Specialist is to…	.	.	0
422	2017	2017-03-23	USA	DHHS	DHHS-CDC	Centers for Disease Control and Prevention (CDC) - United States United States Department of Health & Human Services (DHHS)	Colombia	Colombia	Large	Conducting Public Health Research	Applicants may propose a variety of project that address these objectives. For each project proposed, the focus should be on an identifiable public health concern or problem impacting health in Colombia. Applicant may propose new projects, as well as continuation of existing projects (if applicable) that propose new objectives and activities to address emerging diseases as well as risk factors as…	2500000	2500000	0
437	2017	2017-03-23	USA	DHHS	DHHS-CDC	Centers for Disease Control and Prevention (CDC) - United States United States Department of Health & Human Services (DHHS)	Georgia	Georgia	Large	Conducting Public Health Research	Research projects should outline clear plans to incorporate the results of research activities into operational disease detection, prevention, and response or control programs in Georgia and ensure the strengthening of local workforce capacity and dissemination of findings across the region, with partners, and globally. Expected outcomes from these studies include generating the data needed to gu…	2500000	2500000	0
1189	2017	2017-03-23	USA	DHHS	DHHS-CDC	Centers for Disease Control and Prevention (CDC) - United States United States Department of Health & Human Services (DHHS)	South Africa	South Africa	Medium	Conducting Public Health Research	The purpose of this project is to support the National Health Laboratory Service in their role as the only organization in South Africa with the ability to buildcapacity for emerging infectious disease detection and response through enhanced surveillance, research, and diagnostics.	2500000	2500000	0
1140	2017	2017-03-23	USA	DHHS	DHHS-CDC	United States Department of Health & Human Services (DHHS) Centers for Disease Control and Prevention (CDC) - United States	China	China	Small	Conducting Public Health Research	The activities in this research FOA are designed to fulfill four broad goals: (1) To conduct high quality research around influenza, emerging and re-emerging infectious diseases, HIV/AIDS, and other public health problems, including non-communicable diseases; (2) To provide training for public health professionals and select staff in basic and applied public health research, public health program…	2500000	2500000	0
1185	2017	2017-03-24	USA	DHHS	DHHS-CDC	United States Department of Health & Human Services (DHHS) Centers for Disease Control and Prevention (CDC) - United States	Worldwide	Worldwide	Large	Program Development and Research to Establish and Evaluate Innovative and Emerging Best Practices in Clinical and Community Services	As such, the U.S. Government (USG) recognizes and supports this funding announcement to support public and nonprofit private institutions and agencies with host-country investigators in PEPFAR-supported countries for the conduct of program development and research activities with the objective of the rapid dissemination of conclusions and concrete impact on programming.This FOA directly supports …	10000000	10000000	0
1187	2017	2017-03-24	USA	USAID	USAID	United States Agency for International Development (USAID)	Regional	South Asia | East Asia and Pacific | Central Asia	Medium	Improving Urban Health	This Addendum seeks, through co-creation with local partners, systems approaches to overcoming urban health challenges in Asia. The Addendum should support one or more of USAID's health goals as outlined in Section I and pursue solutions that improve Asian urban cities'/municipalities' ability to equitably improve health outcomes.	.	.	0
1183	2017	2017-03-28	UN (excl. WHO)	UNDP	UNDP	United Nations Development Programme (UNDP)	Zimbabwe	Zimbabwe	Small	Survey on Determinants of HIV Treatment, Care, Support, and Prevention	The study will specifically seek to; Assess the national situation of adolescent girls’ and boys’ health and HIV vulnerability including access to HIV, GBV, SRH information and services. Assess the situation of Adolescents Living with HIV (ALHIV) in relation to access to basic services (health and nutrition, education, child protection and GBV, psychosocial support, household economic strengtheni…	.	.	0
1176	2017	2017-03-31	UN (excl. WHO)	UN-Other	Unitaid	Unitaid	Worldwide	Worldwide	Small	Expediting access to HIV self-testing in low and middle-income countries	Create and accelerate demand and adoption of HIVST in early-adopter countries Interventions are needed to 1) stimulate demand and 2) drive widespread adoption of HIV self-testing at scale through various delivery models. This will involve working with relevant civil society groups, communities living with the disease, and local partners. Implementation in countries will be catalytic in nature and…	.	.	0
1179	2017	2017-03-31	UN (excl. WHO)	UNICEF	UNICEF	United Nations Children's Fund (UNICEF)	India	India	Small	Provision of Research Services on the Effectiveness of Community Mobilizers in Promoting Diarrhea Prevention and Treatment	UNICEF India is proposing to issue an RFP for services of an agency to conduct a Research on Effectiveness of Community Mobilizers in promoting diarrhoea prevention and treatment to reduce morbidity in selected districts of Uttar Pradesh and Bihar, India. The Terms of Reference is attached.	.	.	0
1175	2017	2017-04-01	Other	Other	Other	Other - Funding NGO / CSO	Puerto Rico	United States | Puerto Rico	Small	Role of Health Policy and Health Insurance in Improving Access to and Performance of Cancer Prevention, Early Detection, and Treatment Services	Purpose: A call for research that evaluates the impact of the many changes now occurring in the healthcare system with a particular focus on cancer prevention, control, and treatment. Efforts focusing on improving access to care may also impact inequities that contribute to health disparities. New health public policy initiatives such as the new federal and state marketplaces that have expanded i…	200000	200000	0
1174	2017	2017-04-01	USA	DHHS	DHHS-NIH	National Institutes of Health (NIH) - United States United States Department of Health & Human Services (DHHS)	Worldwide	Worldwide	Medium	Administrative Supplements for Research on Sexual and Gender Minority Populations	The mission of the NIH is to seek fundamental knowledge about the nature and behavior of living systems, and the application of that knowledge to enhance health, lengthen life, and reduce illness and disability. The NIH is committed to supporting research that will increase scientific understanding of the health and wellbeing of various population groups and improve the effectiveness of health in…	1000000	1000000	0
1172	2017	2017-04-03	IO (non-UN)	EU	EU	Other - European Union	Regional	Eastern Europe,	Small	Identify Barriers to Test and Treat HIV in Specific High Risk Groups	The objective of this tender is to identify barriers to test and treat HIV in specific high risk groups in EU MS and neighbouring countries. The scope is to develop a conceptual framework for testing and treating HIV that includes individual, community, biomedical, and societal determinants. Based on this conceptual framework a model for testing and treating HIV can be developed by taking into ac…	233635	263548	0
1170	2017	2017-04-06	USA	DHHS	DHHS-CDC	United States Department of Health & Human Services (DHHS) Centers for Disease Control and Prevention (CDC) - United States	Regional	Latin America and Caribbean	Small	Supporting the Caribbean Public Health Agency Research, Policy Development and Evaluation Unit (REPDU) to Build/Strengthen Strategic Information Capacity	This award will be a continuation of funds intended only for grantees previously awarded under CDC-RFA-GH16-1611, Supporting the Caribbean Public Health Agency Research, Policy Development and Evaluation Unit (REPDU) to Build/Strengthen Strategic Information Capacity in Caribbean Countries under the President’s Emergency Plan for AIDS Relief (PEPFAR).	.	.	0
1168	2017	2017-04-07	USA	DHHS	DHHS-NIH	National Institutes of Health (NIH) - United States United States Department of Health & Human Services (DHHS)	Worldwide	Worldwide	Small	Implementation Science for the Prevention and Treatment of Mental and/or Substance use Disorders	This Funding Opportunity Announcement (FOA) solicits grant applications to address implementation research questions facing World Bank designated low- and middle-income countries (LMICs) and previously designated LMICs re-categorized as high income on or after January 1, 2011, in their efforts to deliver sustainable, evidence-based interventions for the prevention, early intervention, and treatme…	425000	425000	0
1165	2017	2017-04-11	IO (non-UN)	EU	EU	Other - European Union	Worldwide	Worldwide	Small	Call for Proposals: Comparing the effectiveness of existing healthcare interventions in the adult population	Proposals should compare the use of currently available preventative or therapeutic (pharmacological as well as non-pharmacological) healthcare interventions in adults.	5.84087e+06	6.58869e+06	0
1164	2017	2017-04-11	USA	USAID	USAID	United States Agency for International Development (USAID)	Uganda	Uganda	Large	Defeat Tuberculosis (TB)	implement TB control efforts aimed at improving TB case notification and treatment outcomes while addressing the underlying health system barriers that are critical to improving service delivery to contribute to ending the TB epidemic in Uganda.	20000000	20000000	0
1162	2017	2017-04-13	USA	USAID	USAID	United States Agency for International Development (USAID)	Cambodia	Cambodia	Small	Evidence to Policy Activity (GPN)	The USAID/Cambodia Evidence to Policy (E2P) project is seeking comments on the draft Statement of Work (SOW)/Statement of Objectives (SOO) attached to this letter. Please ensure comments are concise and specific to information requested. Please ensure that submitted comments make specific reference to page and section numbers of the SOW/SOO. Special consideration should be given to the following:…	.	.	0
1163	2017	2017-04-13	WHO	WHO	WHO	World Health Organization (WHO)	Multi-country	Uganda | Ghana	Small	Sustainable Electrification of Health Facilities Focusing on Maternal an Newborn Health Services	To facilitate work at the country level, the Alliance for HPSR is soliciting bids from institutions in Ghana and Uganda to provide in-country support for data collection and monitoring of DFID-supported and UNF-managed grant for the sustainable electrification of health facilities focusing on maternal and newborn health services.	.	.	0
1161	2017	2017-04-20	UN (excl. WHO)	UNICEF	UNICEF	United Nations Children's Fund (UNICEF)	Afghanistan	Afghanistan	Small	Provision for Programme Assessment Services	The purpose of this study is to fully understand the normative practices of caregivers and community around immunization for children aged under two years and women of reproductive age, using a mixed methods approach (quantitative and qualitative components).	.	.	0
1159	2017	2017-04-20	USA	DHHS	DHHS-CDC	United States Department of Health & Human Services (DHHS) Centers for Disease Control and Prevention (CDC) - United States	Worldwide	Worldwide	Small	Strengthening Public Health Capacity and Strategic Information Systems through Cooperation and Support Services	Strengthening Public Health Capacity and Strategic Information Systems through Cooperation and Support Services from the Joint United Nations Programme on HIV/AIDS (UNAIDS) under PEPFAR	.	.	0
1160	2017	2017-04-20	WHO	WHO	WHO	World Health Organization (WHO)	Congo, The Democratic Republic of	Congo, The Democratic Republic of	Small	Provision of Assessment Services	Request for Proposals: to on ASSESSMENT OF THE CONTRIBUTION OF THE WHO POLIO-FUNDED WORKERS ON THE OPERATIONS AND OUTCOMES OF NON-POLIO PUBLIC HEALTH PROGRAMS FROM THE PERSPECTIVE OF THE SUPPOSED BENEFICIARIES	.	.	0
1156	2017	2017-04-24	USA	USAID	USAID	United States Agency for International Development (USAID)	Tanzania	Tanzania	Small	Developmental Evaluation of the Tanzania Boresha Afya Project	The purpose of the Developmental Evaluation (DE) is to inform and support innovative and adaptive development of service integration in USAID/Tanzania’s complex and dynamic Boresha Afya Project. The DE will ensure innovation and adaptation by exploring evaluative questions, applying evaluation logic, and gathering and reporting evaluative data to support the project with timely feedback to the im…	.	.	0
1158	2017	2017-04-27	UN (excl. WHO)	UN-Other	UNOPS	United Nations Office for Project Services (UNOPS)	Ethiopia	Ethiopia	Small	Environmental Social Impact Assessment For Hospital Construction	Request for Quotations for Conducting Environmental and Social impact Assessment for the Federal Ministry of Health	.	.	0
1157	2017	2017-04-27	WHO	WHO	WHO	World Health Organization (WHO)	Philippines	Philippines	Small	Technical Consultant Antimicrobial Resistance: Infection Prevention and Control (IPC) Preparedness Assessment	Under the supervision of Integrated Service Delivery (ISD) and in collaboration with the AMR Working Group, the consultant will: Coordinate with relevant WHO Country Offices to facilitate the participation of the Ministry of Health and related institutions/health facilities in priority countries (four countries) in the IPC capacity and preparedness assessment. Liaise with relevant WHO Country Off…	.	.	0
1150	2017	2017-05-03	Collab	Collab	Collab	United States Agency for International Development (USAID) Bill & Melinda Gates Foundation (B&MGF)	Worldwide	Worldwide	Small	Health Systems Strengthening: Ensuring Effective Health Supply Chains	The Foundation and USAID seek proposals that address challenges in effective health supply chains that are daring in premise, and clearly different from the approaches currently under investigation or employed. The solutions submitted to this topic could focus on an integrated health supply chain, or they could focus specifically on immunization and/or family planning supply chains and their resp…	100000	100000	0
1149	2017	2017-05-04	UN (excl. WHO)	UNFPA	UNFPA	United Nations Population Fund (UNFPA)	Mozambique	Mozambique	Small	Consulting Services to Conduct the 2017 Facility Assessment for Reproductive Health Commodities and Services	The main purpose of this survey is to generate information on the availability and stock out of commodities at the service delivery points.	.	.	0
1138	2017	2017-05-10	Other	Other	Other	Other - Private Sector	Worldwide	Worldwide	Small	Re-Entry Grants	The Nestlé Foundation initiates and supports research in human nutrition with public health relevance in low-income and lower middle-income countries according to the World Bank classification (see http://www.worldbank.org). The results of the research projects should ideally provide a basis for implementation and action which will lead to sustainable effects in the studied populations as general…	.	.	0
1139	2017	2017-05-10	Other	Other	Other	Other - Private Sector	Worldwide	Worldwide	Small	Training Grant	The Nestlé Foundation initiates and supports research in human nutrition with public health relevance in low-income and lower middle-income countries according to the World Bank classification (see http://www.worldbank.org). The results of the research projects should ideally provide a basis for implementation and action which will lead to sustainable effects in the studied populations as general…	50000	50000	0
1143	2017	2017-05-10	UN (excl. WHO)	UNDP	UNDP	United Nations Development Programme (UNDP)	India	India	Small	Study of Vaccine Logistic Management	To improve the logistic management and planning for the last mile, an in-depth knowledge of vaccine logistic management system from CCPs to SSs will be essential. The objective of this assignment is to systematically assess the district and below district level public health facilities, vaccine stores and cold chain points, to map and document details of session sites and ANMs.	.	.	0
1144	2017	2017-05-11	UN (excl. WHO)	UNICEF	UNICEF	United Nations Children's Fund (UNICEF)	Ukraine	Ukraine	Small	Analysis of Different Prevention of Mother-to-Child Transmission (PMTCT) Service Provision Models	The objective is: To evaluate the completeness and quality of medical service provision to HIV-infected pregnant women based on different service provision models intended to prevent mother-to-child HIV transmission, and their economic efficiency. Result expected: i) Government is informed of the best economically and clinically efficient model of PMTCT services that should be used for strengthen…	.	.	0
1133	2017	2017-05-18	UN (excl. WHO)	UNICEF	UNICEF	United Nations Children's Fund (UNICEF)	Multi-country	Ukraine Eastern EuropeEastern Europe | SwedenTanzania | Malawi | Madagascar | Kenya | Botswana | Angola | Togo | Sierra Leone | Senegal | Mali | Ghana | Cote d Ivoire | Cameroon | Benin | Tunisia | Sudan | Morocco | Lebanon | Jordan | Egypt | Peru | Haiti | Guyana | Dominican Republic | Kosovo | Uzbekistan | Kyrgyzstan | Georgia | Moldova | Belarus | Ukraine | Papua New Guinea | Pakistan | Nepal …	Small	Provision for Research Services on HIV Transmission	Assistance to the Ministry of Health and Ukrainian Centre of Public Health (CPH) in the Study to identify determinants and priority factors that influence the progress of the programme #Prevention of Mother-to-Child Transmission of HIV# in Ukraine (PMTCT) towards elimination of the mother-to-child transmission of HIV.	.	.	0
1132	2017	2017-05-19	UN (excl. WHO)	UNDP	UNDP	United Nations Development Programme (UNDP)	Multi-country	Malawi Eastern EuropeEastern Europe | SwedenTanzania | Malawi | Madagascar | Kenya | Botswana | Angola | Togo | Sierra Leone | Senegal | Mali | Ghana | Cote d Ivoire | Cameroon | Benin | Tunisia | Sudan | Morocco | Lebanon | Jordan | Egypt | Peru | Haiti | Guyana | Dominican Republic | Kosovo | Uzbekistan | Kyrgyzstan | Georgia | Moldova | Belarus | Ukraine | Papua New Guinea | Pakistan | Nepal |…	Small	Provision of Research Services for the Study on Access to Services for Persons with Disabilities	The Commission therefore seeks the services of a research institution that will make available three experts; one with legal expertise, one with human rights expertise and a third with Gender and Social Welfare including Applied Disability expertise to carry out a study on access to services by persons with disabilities in Malawi. In this context, the study shall focus on the following services: …	.	.	0
1130	2017	2017-05-22	UN (excl. WHO)	UNICEF	UNICEF	United Nations Children's Fund (UNICEF)	Multi-country	Nigeria Eastern EuropeEastern Europe | SwedenTanzania | Malawi | Madagascar | Kenya | Botswana | Angola | Togo | Sierra Leone | Senegal | Mali | Ghana | Cote d Ivoire | Cameroon | Benin | Tunisia | Sudan | Morocco | Lebanon | Jordan | Egypt | Peru | Haiti | Guyana | Dominican Republic | Kosovo | Uzbekistan | Kyrgyzstan | Georgia | Moldova | Belarus | Ukraine | Papua New Guinea | Pakistan | Nepal …	Small	Provision to Conduct a Baseline Assessment	The research firm will work with the 3 State Governments and UNICEF to: I. Provide up-to-date information on the situation of women and Children in the 3 states II. Use current data/results from recent national and regional surveys to update the New EU-MNCH Results Framework covering indicators for Maternal, Newborn, Child Health, Nutrition, HIV/AIDS, WASH, Social Policy, Child Protection, Commun…	.	.	0
1131	2017	2017-05-22	UN (excl. WHO)	UNICEF	UNICEF	United Nations Children's Fund (UNICEF)	Multi-country	Somalia Eastern EuropeEastern Europe | SwedenTanzania | Malawi | Madagascar | Kenya | Botswana | Angola | Togo | Sierra Leone | Senegal | Mali | Ghana | Cote d Ivoire | Cameroon | Benin | Tunisia | Sudan | Morocco | Lebanon | Jordan | Egypt | Peru | Haiti | Guyana | Dominican Republic | Kosovo | Uzbekistan | Kyrgyzstan | Georgia | Moldova | Belarus | Ukraine | Papua New Guinea | Pakistan | Nepal …	Small	Provision of Design and Supervision for the Construction of Hospitals	The purpose of this RFP is to invite interested bidders to participate in a Request for Proposal (RFP) for the “SUPPORT TO STRENGTHENING HEALTH SYSTEMS IN PUNTLAND (SSHSP) 2017-2019. The aim is to identify a suitable Firm and establish an institutional contract for the provision of technical expertise to UNICEF for Design and Supervision for the construction of Hospitals in Somalia	.	.	0
1129	2017	2017-05-23	Bilateral (excl. USA, UK)	CANADA	CANADA	International Development Research Centre (IDRC) - Canada	Regional	North Africa and Middle East	Small	Health Information Systems or Adolescent Sexual and Reproductive Health in the Middle East and North Africa	The objectives of this Call are: Generate and promote application of an evidence base through support to a cohort of implementation research projects focusing on either HIS or ASRH in the Middle East and North Africa (MENA) region. Ensure adoption of a gender and rights approach, and clear consideration of equity dimensions and economic value propositions in each implementation research project. …	.	.	0
1128	2017	2017-05-24	Bilateral (excl. USA, UK)	GERMANY	GERMANY	Reconstruction Loan Corporation (KfW) - Germany	Multi-country	Togo Eastern EuropeEastern Europe | SwedenTanzania | Malawi | Madagascar | Kenya | Botswana | Angola | Togo | Sierra Leone | Senegal | Mali | Ghana | Cote d Ivoire | Cameroon | Benin | Tunisia | Sudan | Morocco | Lebanon | Jordan | Egypt | Peru | Haiti | Guyana | Dominican Republic | Kosovo | Uzbekistan | Kyrgyzstan | Georgia | Moldova | Belarus | Ukraine | Papua New Guinea | Pakistan | Nepal | M…	Small	Health Project Consultancy Services	The objective of the Project is to increase the use and quality of services, by financing construction, rehabilitation, equipment / maintenance of health facilities (component 1), staff training measures and support for the quality approach (component 2), as well as communication measures, awareness-raising and community-based distribution (component 3) in the Kara region.	.	.	0
1127	2017	2017-05-26	MDBs	IDB	IDB	Inter-American Development Bank (IDB)	Guyana	Guyana Eastern EuropeEastern Europe | SwedenTanzania | Malawi | Madagascar | Kenya | Botswana | Angola | Togo | Sierra Leone | Senegal | Mali | Ghana | Cote d Ivoire | Cameroon | Benin | Tunisia | Sudan | Morocco | Lebanon | Jordan | Egypt | Peru | Haiti | Guyana | Dominican Republic | Kosovo | Uzbekistan | Kyrgyzstan | Georgia | Moldova | Belarus | Ukraine | Papua New Guinea | Pakistan | Nepal |…	Small	Technical Assistance to Support the Design and Implementation of Interventions to Strengthen Reproductive, Maternal, and Neonatal Health	The consulting services ("the Services") include the provision of technical assistance to design and support the implementation of intervention aimed at strengthening reproductive, maternal, and neonatal health in Guyana and support and facilitate capacity building in the Ministry of Public Health (MoPH), especially but not limited to the Maternal and Child Health (MCH) Unit and the health facili…	.	.	0
1125	2017	2017-05-29	UN (excl. WHO)	UNICEF	UNICEF	United Nations Children's Fund (UNICEF)	Multi-country	Nigeria | Eastern Europe| Eastern Europe | SwedenTanzania | Malawi | Madagascar | Kenya | Botswana | Angola | Togo | Sierra Leone | Senegal | Mali | Ghana | Cote d Ivoire | Cameroon | Benin | Tunisia | Sudan | Morocco | Lebanon | Jordan | Egypt | Peru | Haiti | Guyana | Dominican Republic | Kosovo | Uzbekistan | Kyrgyzstan | Georgia | Moldova | Belarus | Ukraine | Papua New Guinea | Pakistan | Ne…	Small	Provision for Baseline Assessment Services	The purpose of the baseline assessment is two-fold: To serve as a benchmark to guide the implementation of the EU funded project by UNICEF, providing scientific basis from the findings, conclusions and recommendations to effectively evaluate the impact of this project on the health indices both at midterm and end time phases, in the 3 States. To inform the operations of Nigerian government partne…	.	.	0
1119	2017	2017-06-12	USA	DHHS	DHHS-CDC	Centers for Disease Control and Prevention (CDC) - United States United States Department of Health & Human Services (DHHS)	Worldwide	Worldwide	Small	Support Services for the President's Emergency Plan for Acquired Immune Deficiency Syndrome (AIDS) Relief	The goal and objectives of the program is to solicit comprehensive and cost-effective technical assistance, capacity building and program implementation expertise for PEPFAR and Global Fund-supported global health activities (with emphasis on but not limited to HIV/AIDS) in the five programmatic areas listed under the purpose section of this FOA.	267050	267050	0
1113	2017	2017-06-23	Foundation (non-BMGF)	FOUNDATION	FOUNDATION	Robert Wood Johnson Foundation (RWJF)	Worldwide	Worldwide	Small	Research in Transforming Health and Health Care Systems	The Foundation’s new Research in Transforming Health and Health Care Systems (RTHS) call for proposals (CFP) seeks to fund rigorous, empirical studies that evaluate or predict the potential effects of policies or policy changes intended to transform health and health care systems. The 2017 RTHS CFP will focus on empirical and policy–relevant analyses that can inform strategies to ensure access to…	350000	394811	0
1111	2017	2017-06-29	WHO	WHO	WHO	World Health Organization (WHO)	Malawi	Malawi	Small	Evaluation of the Malaria Vaccine Implementation Project in Malawi	WHO has published a Request for Proposals (RFP) to undertake a robust evaluation the pilot implementation of the malaria vaccine RTS,S/AS01. The Ministries of Health of Ghana, Kenya and Malawi are planning to deploy the vaccine in selected moderate to high malaria transmission settings during 2018. The RFP seeks to identify Evaluation Partners who will develop country-specific evaluation protocol…	.	.	0
1112	2017	2017-06-29	WHO	WHO	WHO	World Health Organization (WHO)	Kenya	Kenya	Small	Evaluation of Kenyan Malaria Vaccine Implementation Project	An evaluation in Kenya of the cluster-randomised RTS,S/AS01 Malaria Vaccine Implementation Pilot through routine health systems in moderate to high malaria transmission settings in sub-Saharan Africa	.	.	0
1108	2017	2017-06-30	UN (excl. WHO)	UNICEF	UNICEF	United Nations Children's Fund (UNICEF)	Jordan	Jordan	Small	Nutrition Evidence Data Collection for Programme and Policy Change	the purpose of this assignment is to produce the necessary nutrition researchevidence to inform the Jordanian Ministry of Health (MoH) and partners to effectively implement and monitor scaling up of effective nutrition interventions that reduce micronutrient deficiencies and obesity/overweight among children and adolescents in Jordan.	.	.	0
1104	2017	2017-07-10	Bilateral (excl. USA, UK)	GERMANY	GIZ	Deutsche Gesellschaft für Internationale Zusammenarbeit (GIZ)	Worldwide	Worldwide	Small	Research Study on Harm Reduction Measures for People Using Stimulant Drugs	Research Study on Harm Reduction Measures for People Using Stimulant Drugs	.	.	0
1103	2017	2017-07-10	Collab	Collab	Collab	Department for International Development (DFID) - United Kingdom Global Fund to Fight AIDS, Tuberculosis and Malaria (GFATM)	Nigeria	Nigeria	Large	National Malaria Implementation Program	Scope of the Grant For the 2018 – 2020 implementation period, the successful applicant will be expected to work with the National Malaria Elimination Program (NMEP) and other stakeholders to implement the following: Vector control Implementation of LLIN campaigns (full cycle) in at least seven states (and potentially six additional states). LLIN routine and continuous distribution Support of Ento…	259000000	259000000	0
1101	2017	2017-07-13	MDBs	WBG	WBG	World Bank Group	Sierra Leone	Sierra Leone	Small	Consulting Services for the Health Capacity Building	The Government of China intends to further strengthen its support to Sierra Leone in the near future in order to uplift the Countrys public health system, as exemplified by establishing a Western African Center for Tropical Disease Research in the Country. The disease surveillance system assessment and capacity building is one of the key activities, which will make a brand-new start.	.	.	0
1099	2017	2017-07-13	UN (excl. WHO)	UNICEF	UNICEF	United Nations Children's Fund (UNICEF)	Multi-country	Sri Lanka | Pakistan | Bhutan | Bangladesh	Small	Provision of Consultancy Services for the Quality Improvement of the Newborn Health Care	OBJECTIVE: The consultancy will support ROSA to achieve the results of output 2.1, specifically: Promote quality improvement in countries: a) Support implementation of QI in Bangladesh and Pakistan b) Support the UNICEF Bangladesh country office to deliver their commitments for the BMGF partnership grant, including strengthening facility based quality of care for mothers and newborns. The overall…	.	.	0
1088	2017	2017-07-20	USA	DHHS	DHHS-NIH	National Institutes of Health (NIH) - United States United States Department of Health & Human Services (DHHS)	Worldwide	Worldwide	Medium	Tobacco Regulatory Science	The purpose of this Funding Opportunity Announcement (FOA) is to invite R01 applications to support biomedical and behavioral research that will provide scientific data to inform regulation of tobacco products to protect public health. Research Projects must address the research priorities related to the regulatory authority of the Food and Drug Administration (FDA) Center for Tobacco Products (C…	4000000	4000000	0
1090	2017	2017-07-25	WHO	WHO	WHO	World Health Organization (WHO)	Tuvalu	Tuvalu	Small	Provision of Strengthening Health Information Management System	Field consultation includes revision of the current HIS system (primary health care and hospital levels) in place, developing and rationalizing HIS templates and reporting mechanism and giving recommendations for the future HIS development.	.	.	0
1087	2017	2017-07-31	USA	USAID	USAID	United States Agency for International Development (USAID)	Cambodia	Cambodia	Large	Social and Behavior Change: Quality Health and Social Services with Decreased Financial Hardship Through More Sustainable Systems (GPN)	The objectives of the activity will focus on the following: ● Supporting key RGC operating units, including the National Center for Health Promotion (NCHP), SBC teams within national vertical programs, and SBC-engaged health units at the subnational level, to better advocate for, design, manage, and coordinate effective SBC programming, including through engaging in strategic partnerships with th…	8000000	8000000	0
1086	2017	2017-08-01	MDBs	WBG	WBG	World Bank Group	Turkey	Turkey	Small	Provision of Consultancy Services to Support Primary and Secondary Prevention	The consulting services ("the Services") include the following: Primary prevention activities which aim at mitigating therisk factors before individuals get a disease and a primary care service model in which family medicine is strengthened andsupported by healthy living centers and case managers are defined,and consultancy service to provide necessary planning andimplementation/monitoring suppor…	.	.	0
1083	2017	2017-08-04	MDBs	WBG	WBG	World Bank Group	Regional	Southern Africa	Small	Consultancy Services to Undertake a Baseline Study on Mine Health Regulation and Occupational Health and Safety Service	(i) To assess the baseline situation of the legal frameworks and management systems for occupational health and safety in Lesotho, Malawi, Mozambique and Zambia, in comparison with international best practice. (ii) To assess the engineering and management systems in place for dust control and monitoring practices in mines in the 4 countries.	.	.	0
1082	2017	2017-08-07	IO (non-UN)	GFATM	GFATM	Global Fund to Fight AIDS, Tuberculosis and Malaria (GFATM)	Multi-country	Suriname | Belize	Small	Technical Assistance for Evaluation of Transition Readiness and Preparation of Transition and Sustainability Plan	Objectives: 1. Undertake a transition readiness assessment in Belize and Suriname 2. Facilitate the development/improvement of a transition plan related to Global Fund support, and other external financing as appropriate.	.	.	0
1092	2017	2017-08-07	UN (excl. WHO)	UNFPA	UNFPA	United Nations Population Fund (UNFPA)	Indonesia	Indonesia	Medium	Consulting Services for the Modelling of the Integrated Programming, Planning and Budgeting for Maternal Health and Rights-Based Family Planning at District Level (Malang and Lahat)	The district modelling is aiming for strengthening the planning and budgeting processes of integrated maternal health and rights based family planning programme in 2 selected districts, Lahat and Malang Districts, making reference to the 2 main documents, namely The National Action Plan for Maternal Health (2016-2030)- NAP MH, and The Rights Based Family Planning Strategy (2016- 2020) - RFPS.	.	.	0
1079	2017	2017-08-08	UN (excl. WHO)	UNICEF	UNICEF	United Nations Children's Fund (UNICEF)	Lebanon	Lebanon	Small	Intervention Capacity Analysis Assessment	To inform the development of Early identification strategy development in Lebanon, UNICEF Lebanon and MOPH will undertake a preliminary study. The study has two objectives to conduct a rapid assessment of the publicly funded and non-governmental/private health system capacity (including UNRWA) vis-a-vis early identification and intervention of development delays and disabilities among children to…	.	.	0
1078	2017	2017-08-11	IO (non-UN)	GFATM	GFATM	Global Fund to Fight AIDS, Tuberculosis and Malaria (GFATM)	Multi-country	Sri Lanka | Papua New Guinea | Mongolia | Nepal | Laos | Afghanistan	Small	Strengthening Health Sector’s Governance for Improving Integrated Planning and Programming of National HIV, Tuberculosis and Malaria Programs in Low/Middle-Income Countries	This Strategic Initiative aims to pilot the provision of support to selected countries for strengthening the governance function of the health system in order to ensure better integration across disease-specific programs. The pilot implies support to 6 countries during the Global Fund’s 2017-2019 funding cycle. Under the Global Fund’s organizational structure, these countries - Afghanistan, Laos,…	.	.	0
1077	2017	2017-08-11	USA	USAID	USAID	United States Agency for International Development (USAID)	Indonesia	Indonesia	Small	Research Institution to Conduct Provider Survey in Indonesia	One component of this research is to assess changes in the health market caused by the introduction of JKN. The objectives are to understand: 1. The impact of JKN on private health care providers 2. The perception of health care providers on JKN policies and processes	.	.	0
1076	2017	2017-08-15	UN (excl. WHO)	UNFPA	UNFPA	United Nations Population Fund (UNFPA)	Worldwide	Worldwide	Small	Procurement of Combined Pharmaceuticals and Medical Devices	United Nations Population Fund (UNFPA, http://www.unfpa.org) would like to bring to the attention of all potential suppliers an upcoming Pharmaceuticals and Medical Device tender which is tentatively planned to be launched between end of July or beginning of August 2017.	.	.	0
1069	2017	2017-08-21	BMGF	BMGF	BMGF	Bill & Melinda Gates Foundation (B&MGF)	Worldwide	Worldwide	Small	Development of An Academic and/or Professional Training Program on Polio Eradication	This Request for Proposals (RFP) seeks submissions from academic and training institutions interested in developing an academic and/or professional training program based on the lessons learned from polio eradication, with the goal of ensuring that future generations of global leaders successfully apply the lessons and best practices from polio eradication to other pressing public health challeng…	500000	500000	0
1068	2017	2017-08-23	USA	USAID	USAID	United States Agency for International Development (USAID)	Tanzania	Tanzania	Small	Data Collection and Analysis Services in Tanzania	The rational for the activity is to determine if sustainability of treatment programs can be improved by the introduction of various models of DSDM at the community level.	.	.	0
1064	2017	2017-08-31	Foundation (non-BMGF)	FOUNDATION	FOUNDATION	Other - Private Foundations / Corporations	Viet Nam	Viet Nam	Small	Procurement of HIV Prevention, Care and Support Services	Application of adapted GFATM Social Contracting Assessment Tool, and overview of existing legal, regulatory, policy and practice context for social contracting in two districts in Vietnam; Engage stakeholders to identify pilot approaches to advance social contracting to Vietnamese civil society organizations (CSOs) for HIV prevention, care and support services.	.	.	0
1060	2017	2017-09-20	UN (excl. WHO)	UNFPA	UNFPA	United Nations Population Fund (UNFPA)	Ethiopia	Ethiopia	Small	Provision of Consultancy Services on the Factors Influencing Sexual and Reproductive Health and Reproductive Rights of the Youth and Adolescent	The purpose is to conduct trend and in-depth analysis of key youth demographic and health related indicators in EDHS findings from 2000 to 2016.	.	.	0
1053	2017	2017-09-26	Other	Other	Other-Govt	Other - Government Notices	Brazil	Brazil	Medium	Health Systems Research Networks	2.4 Proposed research activities should aim to provide evidence to strengthen the Brazilian health system and improve health outcomes. The joint funders will award proposals for rigorous, high quality research that will:	2640000	2640000	0
1056	2017	2017-09-26	UN (excl. WHO)	UNDP	UNDP	United Nations Development Programme (UNDP)	Zimbabwe	Zimbabwe	Small	Consultancy Services to Develop a New Health Information Strategy	The selected institution/firm is required to: Review the Health Information Systems (HIS) Strategic Plan (2009-2014) Lead the process of validating the findings of the End Term Review; Develop the HIS Strategic Plan for 2016 to 2020 Cost the HIS Strategic Plan for 2016 to 2020.	.	.	0
1074	2017	2017-10-02	Other	Other	Other	Save the Children International	Worldwide	Worldwide	Medium	Research for Health in Humanitarian Crises Programme	This open opportunity covers any research that will strengthen the evidence base around public health interventions, and thereby lead to more effective public health interventions in humanitarian crises.	3960000	3960000	0
1051	2017	2017-10-04	MDBs	WBG	WBG	World Bank Group	Regional	Southern Africa	Small	Consultancy to Conduct Situational Analysis on Implementation Harmonized Guidelines for Tuberculosis (TB) Management	EXPRESSION OF INTEREST FOR THE CONSULTANCY SERVICES TO CONDUCT A REGIONAL STUDY ON IMPLEMENTATION OF HARMONIZED TB MANAGEMENT GUIDELINES AND CROSS-BORDER REFERRALS IN THE MINING SECTOR IN SADC REGION	.	.	0
1049	2017	2017-10-04	USA	DHHS	DHHS-NIH	National Institutes of Health (NIH) - United States DHHS	Worldwide	Worldwide	Medium	Partnerships for Development of Clinically Useful Diagnostics for Antimicrobial-Resistant Bacteria	The purpose of this Funding Opportunity Announcement (FOA) is to solicit research applications for projects focused on the development of culture-independent, rapid, sensitive, and specific medical diagnostics that identify select antimicrobial-resistant bacterial pathogens and determine their antimicrobial susceptibility and/or resistance.	5000000	5000000	0
1044	2017	2017-10-13	WHO	WHO	WHO	World Health Organization (WHO)	Regional	East Asia and Pacific	Small	Consultancy Services: Prepare Policy Brief on Role of Traditional Medicine in Achieving Universal Health Coverage and Healthy Islands	This activity aims to provide information for informed-policy development on how to integrate traditional medicine in the national health systems to advance universal health coverage and healthy islands in Pacific Island Countries (PICs). The activity will be conducted with the following objectives: To conduct comprehensive literature review on use of traditional medicine products and services by…	.	.	0
1043	2017	2017-10-16	USA	DHHS	DHHS-CDC	Centers for Disease Control and Prevention (CDC) - United States United States Department of Health & Human Services (DHHS)	Cambodia	Cambodia	Small	Strengthening Public Health Laboratory, Workforce Development, and Health Systems Research Capacity	The purpose of this NOFO is to support and strengthen the capacity of the national public health reference laboratory as well as health systems research and public health professional training and development. These efforts will contribute to achieving the NIPH’s Strategic Plan 2015- 2020.	500000	500000	0
1041	2017	2017-10-17	MDBs	WBG	WBG	World Bank Group	Regional	Central Africa | Eastern Africa | West Africa | South Africa	Small	Provision of Consultancy Services To Conduct Cost Benefit Analysis and Health Impact Assessment	EXPRESSION OF INTEREST FOR THE CONSULTANCY SERVICES TO CONDUCT A REGIONAL STUDY ON COST BENEFIT ANALYSIS AND HEALTH IMPACT OF INVESTING IN TB CONTROL PROGRAMMES IN LESOTHO, MALAWI, MOZAMBIQUE AND ZAMBIA: THE CBAHIT STUDY	.	.	0
1040	2017	2017-10-17	USA	DHHS	DHHS-CDC	Centers for Disease Control and Prevention (CDC) - United States United States Department of Health & Human Services (DHHS)	Multi-country	Zimbabwe | Zambia | Uganda | Tanzania | Eswatini | Rwanda | Namibia | Mozambique | Malawi | Lesotho | Kenya | Haiti | Cote d Ivoire | Cameroon | Botswana	Large	Strengthening Implementation and Use of Effective Health Information Systems through Improved Governance, Design, Planning, Capacity Development, and Technical Implementation	In recent years, counseling and testing have identified millions of people with HIV/AIDS and ART has extended their life span. Electronic systems have become essential to manage large volumes of patient data. The purpose of this NOFO is to enable PEPFAR and host governments to support the design, development, implementation, evaluation, and use of HIS; develop and improve policy, governance, and …	10000000	10000000	0
1039	2017	2017-10-17	USA	DHHS	DHHS-CDC	Centers for Disease Control and Prevention (CDC) - United States United States Department of Health & Human Services (DHHS)	Worldwide	Worldwide	Small	Technical Assistance Services to Improve Tuberculosis (TB) and Other Infectious Diseases Control and Prevention Efforts	The purpose of this NOFO is to provide high-quality, targeted, and on-the-ground technical assistance and interventions in the areas of capacity building including training, mentorship, and knowledge sharing, monitoring and evaluation, data management, and outcome measurement to strengthen the effectiveness of national TB control and prevention programs in PEPFARsupported countries and countries …	250000	250000	0
1038	2017	2017-10-19	USA	USAID	USAID	United States Agency for International Development (USAID)	Zambia	Zambia	Small	Evidence for Health (GPN)	Objective 1: Strengthened National HMIS Objective 2: Capacitated Zambian Research Community Objective 3: Expanding the Evidence Base for Health	.	.	0
1035	2017	2017-10-25	MDBs	WBG	WBG	World Bank Group	Afghanistan	Afghanistan	Small	Consultancy Services to Design and Conduct Formative and Operational Research for Umbrella Health Communications Campaign and Specific Communication Campaigns	The objectives of the assignment are to design and conduct formative and operational research for umbrella health communications campaign and specific communication campaigns on maternal and newborn health, routine immunization, breast feeding, and handwashing with soap.	.	.	0
1031	2017	2017-10-31	USA	DHHS	DHHS-NIH	National Institutes of Health (NIH) - United States DHHS	Worldwide	Worldwide	Small	Preparing for Hybrid Effectiveness-Implementation Trials for Heart, Lung, Blood, and Sleep Diseases in the Inpatient Setting	Given these many existing, untapped data resources, the purpose of this FOA is to provide an opportunity for investigators to integrate and analyze datasets in a cost-efficient manner, to yield novel findings, identify key scientific gaps, and inform future research investments to identify predictors of suicidal behaviors. Data from these projects offer the hope of shedding light on how the measu…	300000	300000	0
1028	2017	2017-11-02	Other	Other	Other-NGO	Other - Funding NGO / CSO	Regional	Central Africa | Eastern Africa | Southern Africa | West Africa	Large	Control and Elimination of Neglected Tropical Diseases Through Product-Focused Implementation Research	Projects funded under this Call for Proposals shall contribute towards the achievement of the United Nations’ Sustainable Development Goal 3 (SDG3: ‘Ensure healthy lives and promote well-being for all at all ages’). Projects should generate robust scientific evidence for the effectiveness and optimisation of existing drugs or diagnostics that can be translated into health policy and clinical prac…	12208000	12208000	0
1029	2017	2017-11-02	UK	UK	UK	Biotechnology and Biological Sciences Research Council (BBSRC) - United Kingdom	Worldwide	Worldwide	Medium	Addressing Suicide Research Gaps: Understanding Mortality Outcomes	The purpose of this call is: To support a number of complementary community networks focused on TTL research challenges and opportunities. To stimulate and grow interdisciplinary connections around different aspects of TTL, strengthening research capacity, capabilities and methodologies. To provide, through the networks resources, funding for pump-priming research, collaboration building and skil…	2.99796e+06	3.86086e+06	0
1030	2017	2017-11-02	USA	DHHS	DHHS-NIH	National Institutes of Health (NIH) - United States DHHS	Worldwide	Worldwide	Small	Addressing Suicide Research Gaps: Aggregating and Mining Existing Data Sets for Secondary Analyses	The primary goal of this FOA is to solicit applications that propose to directly inform our understanding of mortality outcomes subsequent to healthcare visits. This effort is consistent with NIMH Strategic Research Objective 4, which calls for strengthening the public health impact of NIMH-supported research. It is consistent with NIDA strategic priorities, including an emphasis on addressing re…	300000	300000	0
1025	2017	2017-11-08	BMGF	BMGF	BMGF	Bill & Melinda Gates Foundation (B&MGF)	Worldwide	Worldwide	Small	Improving Timeliness of Routine Immunization Birthdose and Healthcare Worker Skill in Low-Resource Settings	Within this call to reduce child mortality through novel approaches that improve quality of care in primary health facilities and prevention of vaccine preventable deaths, we are looking for innovative ideas in the following specific areas: Innovative ideas for improving timeliness of birth doses for routine immunization of all infants—including infants at risk for being left out of immunization …	.	.	0
1024	2017	2017-11-10	UN (excl. WHO)	UNICEF	UNICEF	United Nations Children's Fund (UNICEF)	Zimbabwe	Zimbabwe	Small	Health Development Fund Support Evaluation On Access And Quality Improvement	The institution or team of consultants are expected to undertake the mid-term and final evaluation of the HDF and use innovative ways to assess to what extent the HDF strategies, approaches and the overall intervention logic have contributed to change in people's health with special focus to Reproductive, Maternal Newborn, child and Adolescent health and nutrition, to evaluate whether the resourc…	.	.	0
1259	2017	2017-11-14	USA	DHHS	DHHS-NIH	National Institutes of Health (NIH) - United States DHHS	Worldwide	Worldwide	Small	Development of Psychosocial Therapeutic and Preventive Interventions for Mental Disorders	The purpose of this Funding Opportunity Announcement (FOA) is to support the efficient pilot testing of novel psychosocial therapeutic and preventive interventions for mental disorders in adults and children, using an experimental therapeutics approach. Under this FOA, trials must be designed so that results, whether positive or negative, will provide information of high scientific utility and wi…	.	.	0
1021	2017	2017-11-17	USA	DHHS	DHHS-CDC	Centers for Disease Control and Prevention (CDC) - United States United States Department of Health & Human Services (DHHS)	Worldwide	Worldwide	Small	Population-based Human Immunodeficiency Virus (HIV) Impact Assessments in Resource-Constrained Settings	HHS/CDC focuses primarily on two or three major program areas in each country. Goals and priorities include the following: Achieving primary prevention of HIV infection through activities such as expanding confidential counseling and testing programs linked with evidence based behavioral change and building programs to reduce mother-to-child transmission; Improving the care and treatment of HIV/A…	.	.	0
1019	2017	2017-11-20	USA	DHHS	DHHS-CDC	Centers for Disease Control and Prevention (CDC) - United States United States Department of Health & Human Services (DHHS)	Namibia	Namibia	Medium	Mechanism for Public Health Assistance, Capacity, and Technical Support	The purpose of this announcement is to provide technical assistance to strengthen individual and institutional capacity within key units of the health system in Namibia for the development and execution of high-impact, evidenced-based public health interventions in line with national plans, policies, and priorities. The ultimate goal of this enhanced capacity is an increased ability of national p…	2970000	2970000	0
1017	2017	2017-11-28	MDBs	ADB	ADB	Asian Development Bank (ADB)	Viet Nam	Viet Nam	Small	Consultancy Services for Conducting Selected Research	To support the development of the health system in the Central Highland to meet the increasing needs for health services of the people, especially the poor, ethnic minorities and other marginalized groups, looking forward to achieving Millennium Development Goals (MGDs) 4 and 5.	100000	100000	0
1016	2017	2017-11-30	MDBs	WBG	WBG	World Bank Group	India	India	Small	Consulting Services for Assessing the Development Impacts of Private Sector Investments in Hospitals	Drawing from literature and IFCs investment experience, the objective of this study is to better understand the economic contributions to development of IFC investments in health services clients through a case study approach that looks at IFC investments in hospitals in India and the expansion of these clients into Tier I, II, and III cities of India	.	.	0
1013	2017	2017-12-06	Bilateral (excl. USA, UK)	AUSTRALIA	AUSTRALIA	Australian Department of Foreign Affairs and Trade (DFAT)	Multi-country	Vanuatu | Solomon Islands | Papua New Guinea | Kiribati | Micronesia | Viet Nam | Timor-Leste | Myanmar | Indonesia | Laos | Cambodia	Large	Stronger Systems for Health Security Research	This call for research seeks health systems and / or policy research that: a) Contributes evidence to strengthen regional health security; and b) Develops regional and local capacity to undertake and use health systems and / or policy research to improve health security.	15950691	1.22265e+07	0
1011	2017	2017-12-11	USA	DHHS	DHHS-NIH	National Institutes of Health (NIH) - United States DHHS	Worldwide	Worldwide	Small	Reducing Stigma to Improve Human Immunodeficiency Virus/ Acquired Immunodeficiency Syndrome (HIV/AIDS) Prevention, Treatment and Care in Low and Middle- Income Countries	This Funding Opportunity Announcement (FOA) issued by the Fogarty International Center (FIC) seeks to stimulate new and impactful research towards the development of stigma reduction interventions leading to better outcomes for the prevention and treatment of HIV/AIDS and on the quality of life of People Living with HIV/AIDS (PLWH) in Low and Middle-Income Countries (LMICs). Specifically, this in…	125000	125000	0
1012	2017	2017-12-11	WHO	WHO	WHO	World Health Organization (WHO)	Philippines	Philippines	Small	Consulting Services: Health Systems Governance and Financing	Consultants will be selected for various assignments. Assignments may include but are not limited to the following, and will be finally specified in the terms of reference for consultancy assignments and agreed upon in the contract negotiations: Conduct analytical and research work on relevant areas including country level case studies. Facilitate policy planning, development, and execution proce…	.	.	0
378	2017	2017-12-15	USA	DHHS	DHHS-NIH	National Institutes of Health (NIH) - United States DHHS	Worldwide	Worldwide	Small	Advancing the Science of Geriatric Palliative Care	This Funding Opportunity Announcement (FOA) encourages exploratory or developmental research grant applications to develop new tools, methods, and models focused on palliative care in geriatric populations. This FOA covers studies in a variety of settings including hospitals (and specific sites within hospitals including specialty medical or surgical wards, intensive care units, and emergency dep…	.	.	0
1010	2017	2017-12-15	USA	USAID	USAID	United States Agency for International Development (USAID)	Nepal	Nepal	Small	Procurement of Services to Carry Out a Study on Factors that Contribute to the Stock Out of Essential Medicines in Health Facilities	The purpose of this statement of work is to obtain services from a local Contractor to carry out a study on factors that contribute to the stock out of essential medicines in Government of Nepal (GoN) health facilities. Stock out of essential medicines is a critical impediment for ensuring good quality of care. The findings from this study will be useful to MoH, USAID and other partners in identi…	.	.	0
1008	2017	2017-12-22	USA	DHHS	DHHS-NIH	National Institutes of Health (NIH) - United States DHHS	Worldwide	Worldwide	Large	Prevention and Treatment through a Comprehensive Care Continuum for Human Immunodeficiency Virus (HIV)-affected Adolescents in Resource Constrained Settings (PATC3H)	The purpose of this initiative is to develop a robust research agenda to address an important area of public health significance: adolescents substantially impacted by HIV in low and middle income countries. This initiative will build on the current state of integrated biomedical and behavioral/social science strategies to support innovative research activities, including clinical trials and othe…	9000000	9000000	0
1007	2017	2017-12-27	USA	DHHS	DHHS-CDC	Centers for Disease Control and Prevention (CDC) - United States United States Department of Health & Human Services (DHHS)	Viet Nam	Viet Nam	Small	Partnering with Hanoi Medical University to Expand the Capacity to Implement Program and Operational Evaluation and Health System Strengthening	This NOFO intends to support HMU to expand and sustain institutional capacity within Vietnam to coordinate and implement evaluations, operations, and management of HIV/AIDS and other public health programs and to effectively respond to HSS needs. Major expected outcomes include: prevention and treatment programming for men who have sex with men (MSM) nationwide and supportive policies are informe…	500000	500000	0
1004	2017	N/A	Bilateral (excl. USA, UK)	CANADA	CANADA	Global Affairs Canada (GAC)	Worldwide	Worldwide	Small	4th Global Health Symposium on Health Systems Research	The project supports the 4th Global Symposium on Health Systems Research, hosted by Canada in Vancouver B.C. on November 14-18, 2016. The Symposium aims to build capacity in health in developing countries and the world by bringing together global health experts to share best practices and lessons learned to strengthen health systems.	150163	115706	0
1003	2017	N/A	BMGF	BMGF	BMGF	Bill & Melinda Gates Foundation (B&MGF)	Worldwide	Worldwide	Medium	Research on Surveillance, Transmission, and Health Systems	to fund approved areas of research identified by expert groups in the earlier LSTM grant OPP 1152082 in the areas of surveillance, transmission, health systems and modelling identified, to define the gaps in our understanding that threaten VL elimination and its sustainability in India	3140000	3140000	0
1022	2017	N/A	BMGF	BMGF	BMGF	Bill & Melinda Gates Foundation (B&MGF)	Worldwide	Worldwide	Medium	To Support Capacity Building Of A New Cadre Of Indian Researchers/Analysts In Health Systems Design And To Conduct Relevant Health Systems Research	to support capacity building of a new cadre of Indian researchers/analysts in health systems design and to conduct relevant health systems research to contribute to improving people’s health, well-being and financial protection in India	3900000	3900000	0
1045	2017	N/A	BMGF	BMGF	BMGF	Bill & Melinda Gates Foundation (B&MGF)	Worldwide	Worldwide	Small	Support health system and policy analyses in Odisha and train Indian researchers/analysts in health system and policy research that contributes to innovative health system reform	to support health system and policy analyses in Odisha and train Indian researchers/analysts in health system and policy research that contributes to innovative health system reform	5000000	5000000	0
1048	2017	N/A	BMGF	BMGF	BMGF	Bill & Melinda Gates Foundation (B&MGF)	Worldwide	Worldwide	Small	Identify gaps in researches and services in global health to assist the health policy decision making in China and Africa	to identify gaps in researches and services in global health to assist the health policy decision making in China and Africa	50000	50000	0
1006	2017	N/A	Foundation (non-BMGF)	FOUNDATION	FOUNDATION	The William and Flora Hewlett Foundation	Worldwide	Worldwide	Small	Support of the Net Effect Study Measuring the Impact of Cuts to the Family Planning Safety Net	The Net Effect research project will examine the impact of reproductive health policy changes in six states over five years. The study will include monitoring service delivery networks, tracking publicly funded services, quantifying changes in health centers, examining staff experiences, and tracking reproductive health indicators. Guttmacher will also conduct longitudinal studies to document the…	1000000	1000000	0
1093	2017	N/A	MDBs	WBG	WBG	World Bank Group	Uzbekistan	Uzbekistan	Small	Health System Improvement Project	Description : HP/SSS/14/10 (National Consultant to Develop and to Adapt Cl,	4000	4000	0
1094	2017	N/A	MDBs	WBG	WBG	World Bank Group	Liberia	Liberia	Small	Liberia Health Systems Strengthening		49000	49000	0
1097	2017	N/A	MDBs	WBG	WBG	World Bank Group	Nigeria	Nigeria	Small	Malaria Control Booster Project		307000	307000	0
1223	2017	N/A	UK	DFID	DFID	Department for International Development (DFID) - United Kingdom	South Sudan	South Sudan	Large	Integrated Community Case Management (Child Survival) in South Sudan	The objective of the project is to support to the roll out and extension of the Ministry of Health’s (MoH) community based management of malaria, pneumonia and diarrhea program.	3.69748e+07	4.76173e+07	0
1224	2017	N/A	UK	DFID	DFID	Department for International Development (DFID) - United Kingdom	Worldwide	Worldwide | Bangladesh	Large	Support to the International Centre for Diarrhoeal Disease Research	The objective of the project is to develop and deliver – through research – cost-effective solutions to major health, population, and nutrition problems of poor people, both in Bangladesh and internationally.	2.30843e+07	2.97286e+07	0
997	2018	2018-01-19	Foundation (non-BMGF)	FOUNDATION	FOUNDATION	Robert Wood Johnson Foundation (RWJF)	Worldwide	Worldwide	Medium	Research Studies on Building Trust and Mutual Respect to Improve Health Care (2017)	The 2017 Building Trust and Mutual Respect to Improve Health Care call for proposals (CFP) will fund empirical research studies to help us better understand how to build trust and mutual respect to meet vulnerable patients’ health care needs. For this CFP, we would define vulnerable populations in a number of different ways, including the economically disadvantaged, diverse racial and ethnic popu…	1100000	1100000	0
964	2018	2018-01-24	USA	DHHS	DHHS-NIH	National Institutes of Health (NIH) - United States DHHS	Worldwide	Worldwide	Small	Accelerating the Pace of Drug Abuse Research Using Existing Data	The purpose of this Funding Opportunity Announcement (FOA) is to invite applications proposing the innovative analysis of existing social science, behavioral, administrative, and neuroimaging data to study the etiology and epidemiology of drug using behaviors (defined as alcohol, tobacco, prescription and other drug) and related disorders, prevention of drug use and HIV, and health service utiliz…	500000	500000	0
970	2018	2018-01-24	USA	DHHS	DHHS-NIH	National Institutes of Health (NIH) - United States DHHS	Worldwide	Worldwide	Small	Innovations in Human Immunodeficiency Virus (HIV) Testing, Adherence, and Retention to Optimize Care Continuum Outcomes	This Funding Opportunity Announcement (FOA) encourages researchers to utilize a developmental perspective that addresses the substantial changes that occur across the lifespan (from infancy through older adulthood) that are associated with HIV prevention and treatment challenges. Additionally, given the complexity of advancing HIV prevention and care research, multidisciplinary and modeling appro…	.	.	0
994	2018	2018-01-24	USA	DHHS	DHHS-NIH	National Institutes of Health (NIH) - United States DHHS	Worldwide	Worldwide	Small	Increased Knowledge and Innovative Strategies to Reduce HIV Incidence-iKnow Projects	The purpose of this Funding Opportunity Announcement (FOA) is to promote innovative research that addresses one or both of the following objectives: Devise optimal strategies to improve the identification of persons unaware of their HIV-1 infection and successfully link them to HIV testing, treatment, and prevention interventions. Develop and examine the feasibility and acceptability of novel int…	.	.	0
966	2018	2018-02-02	USA	DHHS	DHHS-CDC	Centers for Disease Control and Prevention (CDC) - United States United States Department of Health & Human Services (DHHS)	Malawi	Malawi	Medium	Supplement: Improving Quality of Care and Health Impact through Innovative System Technologies	The goal and objectives of the program is to solicit comprehensive and cost-effective technical assistance, capacity building and program implementation expertise for PEPFAR and Global Fund-supported global health activities (with emphasis on but not limited to HIV/AIDS) in the five programmatic areas listed under the purpose section of this FOA. This announcement will also support Global Fund im…	2620000	2620000	0
963	2018	2018-02-05	USA	DHHS	DHHS-NIH	National Institutes of Health (NIH) - United States DHHS	Worldwide	Worldwide	Small	Improving Quality of Care and Quality of Life for Persons with Alzheimers Disease and Related Dementias at the End of Life	This FOA invites applications that address clinical and translational research gaps in the study of end-of-life care needs in order to improve quality of life at the end of life of people with Alzheimer’s disease and related dementias (ADRD) and their families. Research that either employs (a) secondary analysis of existing data from longitudinal cohort studies or from administrative records or (…	.	.	0
965	2018	2018-02-05	USA	DHHS	DHHS-NIH	National Institutes of Health (NIH) - United States DHHS	Worldwide	Worldwide	Small	International Research Collaboration on Drug Abuse and Addiction Research	This Funding Opportunity Announcement (FOA) invites applications for international collaborative research on drug abuse and drug addiction. NIDA is the single largest supporter of research on the causes, consequences, prevention, and treatment of drug addiction in the world. The mission of the Institute is to bring the power of science to bear on drug abuse and addiction through support and condu…	.	.	0
961	2018	2018-02-07	MDBs	WBG	WBG	World Bank Group	Zambia	Zambia	Small	Consultancy Services to Undertake Data Collection and Analysis for a Public Expenditure Tracking Survey and Quantitative Service Delivery Survey (PETS-QSDS)	Survey Firm (Consultants) to be contracted to undertake data collection and analysis for a Public Expenditure Tracking Survey and Quantitative Service Delivery Survey (PETS-QSDS) in Zambia.	.	.	0
962	2018	2018-02-07	USA	USAID	USAID	United States Agency for International Development (USAID)	Bangladesh	Bangladesh	Small	Household Survey on Health Policies	The purpose of this assignment is to manage all aspects of household survey to be carried out either locally or country-wide as and when required depending on the scope of surveys to be conducted during the period of the RDM Activity.	.	.	0
960	2018	2018-02-12	USA	DHHS	DHHS-CDC	Centers for Disease Control and Prevention (CDC) - United States United States Department of Health & Human Services (DHHS)	Worldwide	Worldwide	Large	Enhancing Capacity for Strategic and Applied Research Activities in Support of Control and Elimination of Malaria and Neglected Tropical Diseases (NTD)	The purpose of this cooperative agreement as it relates to malaria is to 1) conduct strategic and applied research to inform control and elimination activities in malaria endemic countries, particularly in sub-Saharan Africa, Asia, and Hispaniola, 2) support the establishment and strengthening of monitoring and evaluation systems for malaria program activities, including those supported by PMI an…	13300000	13300000	0
959	2018	2018-02-15	USA	USAID	USAID	United States Agency for International Development (USAID)	Afghanistan	Afghanistan	Small	National Assessment Of The Private Sector	The assessment RFP reflects a holistic and strategic approach that is designed to reach throughout the value chain of the health system and identify/enable changes that will improve patient care through systemic improvements across the private sector. HSR seeks the best possible ideas and recommendations that will meet the purpose, timeframes and outcomes outlined below. Scope of Work The assessm…	.	.	0
957	2018	2018-02-16	UN (excl. WHO)	UNICEF	UNICEF	United Nations Children's Fund (UNICEF)	Zimbabwe	Zimbabwe	Small	Consultancy Services: Conduct Operational Nutrition Research	The institution or team of consultants are expected to undertake the operational research and use innovative ways to assess to what extent the nutrition strategies, approaches and the overall intervention logic have contributed to change in people's nutrition status with special focus to Maternal, Newborn, and Young Child nutrition, to evaluate whether programming is having the intended coverage,…	.	.	0
651	2018	2018-02-16	USA	DHHS	DHHS-NIH	National Institutes of Health (NIH) - United States DHHS	Worldwide	Worldwide	Small	Develop Innovative Research Applications on Prescription Drug Abuse	Research Objectives Specific areas of research interest include, but are not limited to, the following: Basic and Preclinical: Clinical Pharmacological and Behavioral Research:Epidemiology and Prevention Research: Health Systems Research:	200000	200000	0
956	2018	2018-02-16	USA	DHHS	DHHS-NIH	National Institutes of Health (NIH) - United States DHHS	Worldwide	Worldwide	Small	Develop Innovative Research Applications on Prescription Drug Abuse (republished)	Research Objectives Specific areas of research interest include, but are not limited to, the following: Basic and Preclinical: Clinical Pharmacological and Behavioral Research:Epidemiology and Prevention Research: Health Systems Research:	200000	200000	0
958	2018	2018-02-16	USA	USAID	USAID	United States Agency for International Development (USAID)	Myanmar	Myanmar	Small	Supporting Efforts to Achieve Human Immunodeficiency Virus (HIV) Epidemic Control (GPN)	What are the HIV/AIDS strategies, fine-tuned for Myanmar at this time in its development, which will provide the boost that gets the country through its structural obstacles and prevention-treatment imbalance and ontrack for epidemic control by 2022?	.	.	0
954	2018	2018-02-22	USA	DHHS	DHHS-CDC	Centers for Disease Control and Prevention (CDC) - United States United States Department of Health & Human Services (DHHS)	Regional	North Africa and Middle East | Central Africa | Eastern Africa | Southern Africa | West Africa	Large	Reinforcing Public Health System to Prevent, Detect and Respond to Public Health Threats	This purpose of this NOFO is to strengthen and reinforce Africa's public health systems to prevent, detect and respond quickly and effectively to public health threats, using evidencebased programs and interventions. This NOFO will implement strategies to improve national public health systems and institutions in Africa by strengthening surveillance systems, laboratory networks, information syste…	50000000	50000000	0
952	2018	2018-02-28	WHO	WHO	WHO	World Health Organization (WHO)	Fiji	Fiji	Small	Provision of Services for the Strengthening of the National Health Information System	Working closely with the Fiji Ministry of Health and Medical Services (MoHMS) and the WHO DPS Pacific Health Systems and Policy team, the contractor will contribute to strengthening the national health information system of Fiji. The consultancy is to support the MoHMS in planning and implementation of a pilot project on using tablet computers in health care setting. The objective of the study is…	.	.	0
953	2018	2018-02-28	WHO	WHO	WHO	World Health Organization (WHO)	Multi-country	Marshall Islands | Palau | Micronesia	Small	Development of Nursing Standards of Practice	The purpose of this contract is to conduct a deep research and gap analysis and develop country-specific: revised standards of practice for different levels of nursing professionals; guidelines for competence assessment; and framework for registration of new graduates, returning to practice and overseas graduates for FSM, Palau and Marshall Islands	.	.	0
951	2018	2018-03-01	USA	USAID	USAID	United States Agency for International Development (USAID)	Worldwide	Worldwide	Small	Improve the Collection, Analysis, and Dissemination of Population, Health, and Nutrition Data	The contract will achieve the following results further described in Section C of the RFP: Result 1: Improved tools, methods, partnerships, and technical guidance to collect quality population, health, and nutrition data. Result 2: Increased in-country individual and institutional capacity for identification of data needs and for survey design, management, and data collection to meet those needs.…	.	.	0
950	2018	2018-03-05	MDBs	WBG	WBG	World Bank Group	India	India	Small	Assessment Of Health System	The purpose of the study is to conduct an in-depth qualitative and quantitative assessment of the Uttar Pradesh's (UP) Health System and identify key gaps and challenges in provisioning, financing and consumption of health services in the state. The report is also expected to provide clear description of the state of the health system in UP, identify challenges faced by the public and private pro…	.	.	0
949	2018	2018-03-09	USA	DHHS	DHHS-CDC	Centers for Disease Control and Prevention (CDC) - United States United States Department of Health & Human Services (DHHS)	Multi-country	Panama | Nicaragua | Honduras | Guatemala | El Salvador | Dominican Republic | Costa Rica | Belize	Large	Conduct and Monitor Epidemiologic, Clinical, and Laboratory-based Projects, Surveillance, and Research of Important Human Diseases	The goal of this NOFO is to: 1. Study and report on the epidemiology, transmission and causes of infectious agents and their vectors in the Central American Region with an aim to understand trends and detect common pathogens of public health relevance; 2. Conduct research studies on the epidemiology and risk factors of agents for illness, hospitalization, and death in the population as a whole, a…	45000000	45000000	0
948	2018	2018-03-10	MDBs	WBG	WBG	World Bank Group	India	India	Small	Study on Health System	The purpose of the study is to conduct an in-depth qualitative and quantitative assessment of the Uttar Pradesh's (UP) Health System and identify key gaps and challenges in provisioning, financing and consumption of health services in the state. The report is also expected to provide clear description of the state of the health system in UP, identify challenges faced by the public and private pro…	.	.	0
947	2018	2018-03-15	MDBs	WBG	WBG	World Bank Group	Kenya	Kenya	Small	Analysis Of County Health Systems	The purpose of this consultancy is to conduct an in-depth analysis of county health systems to better understand the causes of (in) efficiencies in four selected case study counties and identify potential mechanisms to improve performance. The study is expected to take place between March to August 2018.	.	.	0
946	2018	2018-03-19	WHO	WHO	WHO	World Health Organization (WHO)	Vanuatu	Vanuatu	Small	Provision of Consultancy Services for Medical Workforce Development and Training	To support the development of a Role Delineation Policy for the provision of secondary and tertiary health care services for Vanuatu and a Clinical Services Plan for 2018-2030 setting the development priorities towards achievement of medical and nursing workforce development and training, and procurement of specialised equipment.	.	.	0
944	2018	2018-03-22	Other	Other	Other	GOAL Global	Sierra Leone	Sierra Leone	Small	Provision of Services for the Development of Clinical Mentorship Guidelines	The purpose of the consultancy is to develop on-the-job mentorship guide that incorporates adult learning principles and innovative learning approaches with a focus on improving the quality of care RMNCAH services and improving the quality of data and reporting from the 4 chiefdoms, in Kenema District. Chiefdom clinical supervisors and nurse midwives will use the guide and accompanying materials …	.	.	0
943	2018	2018-03-22	UN (excl. WHO)	UNICEF	UNICEF	United Nations Children's Fund (UNICEF)	Uganda	Uganda	Small	Provision of Consultancy Services for the Improvement of the Health Sector Delivery	UNICEF Uganda seeks proposals from qualified firms to facilitate bottleneck analysis at central and district level for improved delivery of nutrition services.	.	.	0
940	2018	2018-03-28	USA	DHHS	DHHS-NIH	National Institutes of Health (NIH) - United States DHHS	Worldwide	Worldwide	Small	Health-professional Education Partnership Initiative (HEPI)	Major objectives of this FOA are to (1) expand and enhance innovative medical and/or nursing education models that have the potential to improve the quality of clinical education and clincial care in countries in sub-Saharan Africa; (2) develop strategies that enable graduating health professional students to remain in their home country to practice, serve as faculty, and/or conduct research rela…	600000	600000	0
939	2018	2018-03-30	USA	USAID	USAID	United States Agency for International Development (USAID)	Worldwide	Worldwide	Medium	New Approaches for Improving Health System Performance and Sustainability	We are looking for expressions of interest that clearly demonstrate the following attributes: ● Innovation, including creativity of the given approach and clear differentiation from existing approaches. ● Application of systems thinking to identify and advance breakthrough health systems strengthening approaches. ● Financially sustainable solutions that can be adapted and scaled rapidly in differ…	.	.	0
938	2018	2018-04-10	USA	DHHS	DHHS-NIH	National Institutes of Health (NIH) - United States DHHS	Worldwide	Worldwide	Small	Dementia Care and Caregiver Support Interventions	The overarching purpose of this FOA is to help to lay the groundwork for pragmatic trials and real-world implementation of Alzheimer's disease (AD) and AD-related dementias (ADRD) care and caregiving interventions by supporting early-Stage (Stage I, II, III of the NIH Stage Model) behavioral intervention development clinical trials aimed at adapting/modifying interventions for the real world, exa…	350000	350000	0
935	2018	2018-04-17	Collab	Collab	Collab	Tropical Disease Research (TDR) Alliance For Health Policy And Systems Research (AHPSR) Pan American Health Organization (PAHO)	Colombia	Colombia	Small	Provision of Consultancy Services to Evaluate the Design and Implementation of the Public Health Plan	Evaluate the design and implementation of the Public Health Plan for Collective Interventions (PSPIC) ) of the Bogota Capital District.	.	.	0
932	2018	2018-04-30	USA	USAID	USAID	United States Agency for International Development (USAID)	Worldwide	Worldwide	Small	Global Health Challenges: Generate Novel Tools and Approaches That Accelerate and Sustain Improved Health Outcomes	A. This Broad Agency Announcement (BAA) seeks opportunities to co-create, co-design, co-invest, and collaborate in the research, development, piloting, testing, and scaling of innovative, practical and cost-effective interventions to address the most pressing problems in global health. The United States Agency for International Development (USAID) invites organizations and companies to participat…	.	.	0
931	2018	2018-05-02	BMGF	BMGF	BMGF	Bill & Melinda Gates Foundation (B&MGF)	Brazil	Brazil	Small	Provision of Studies on Maternal and Child Health Development	The goal of this program is to use data science tools to develop a deep understanding of the risk factors contributing to poor outcomes in preterm birth, physical growth faltering and impaired neurocognitive development. Through Grand Challenges Explorations - Brazil, the above-mentioned partners share this goal and wish to build on the growing expertise in data science, epidemiology and public h…	.	.	0
930	2018	2018-05-04	MDBs	WBG	WBG	World Bank Group	Liberia	Liberia	Small	Provision of Consultancy Services to Conduct Baseline Survey on Access to Sexual and Reproductive Health Services	The Government of the Republic of Liberia has received financing from the World Bank toward the cost of the Health Systems Strengthening Project, and intends to apply part of the proceeds for consulting services. The consulting services (“the Services”) include the conduct of Baseline Survey on access to Adolescents Sexual Reproductive Health (ASRH) and Family Planning Services. The duration of t…	.	.	0
925	2018	2018-05-15	Collab	Collab	Collab	World Bank Group United Nations (UN)	Regional	Latin America and Caribbean	Small	Focusing on System-Level Changes Required to Improve Health, Programs, and Policies	The initiative Embedding Research for the Sustainable Development Goals works with country teams to identify gaps in capacity, barriers to efficient functioning and effective performance of the health systems and methods by which resources can be utilized optimally. The ER-SDG initiative will focus on developing contextualized knowledge bases, convening dialogues and strengthening capacities, in …	30000	30000	0
924	2018	2018-05-16	BMGF	BMGF	BMGF	Bill & Melinda Gates Foundation (B&MGF)	South Africa	South Africa	Small	New Approaches to Characterize the Global Burden of Antimicrobial Resistance	We seek new approaches that have the potential to transform public health action on a regional or global scale by identifying and filling gaps in knowledge on the burden of resistance to antibacterial agents – we are not seeking incremental improvements in typical disease surveillance solutions. Specifically, we seek projects that propose innovation in the following areas: Data sources: Pilot tes…	.	.	0
922	2018	2018-05-18	MDBs	WBG	WBG	World Bank Group	India	India	Small	Provision of Consultancy Services to Conduct Feasibility Study, Gap Analysis and Bid Document Preparation	Online EoI’s Are Invited For Conducting Gap Analysis Of Five Health Facilities For Entry Level NABH Standards In Uttarakhand through https://uktenders.gov.in/nicgep/app The method of online uploading of documents and other General Terms & Conditions applicable to the award has been mentioned in the EoI Document.	.	.	0
921	2018	2018-05-18	USA	USAID	USAID	United States Agency for International Development (USAID)	Mozambique	Mozambique	Small	Qualitative Research on Clinical Retention and Viral Suppression Among Children and Adolescents Living with HIV	This is a qualitative research activity designed to capture the perceptions of adolescents, health and social care providers and policy makers’ regarding transitioning adolescent HIV patients to adult care and achieving adolescent viral suppression. Study research questions are: To identify enablers and barriers (system, clinical, service delivery, household/family, individual/behavioral, and soc…	.	.	0
920	2018	2018-05-23	USA	USAID	USAID	United States Agency for International Development (USAID)	Philippines	Philippines	Small	Provision of Services for the Conduct of a National-level Pilot Survey to Gather Quantitative Data on the Utilization of Healthcare Services	The USAID-funded Health Policy Plus Project (HP+), in partnership with the Philippine Department of Health – Health Policy Development and Planning Bureau (DOH – HPDPB), seeks to conduct a national-level pilot survey consisting of linked household-level and health facility-level surveys to gather quantitative data on the utilization of healthcare services, including how much is spent for the use …	.	.	0
917	2018	2018-05-25	BMGF	BMGF	BMGF	Bill & Melinda Gates Foundation (B&MGF)	Brazil	Brazil	Small	Initiative to Characterize the Global Burden of Antimicrobial Resistance	We seek new approaches that have the potential to transform public health action on a regional or global scale by identifying and filling gaps in knowledge on the burden of resistance to antibacterial agents – we are not seeking incremental improvements in typical disease surveillance solutions	.	.	0
919	2018	2018-05-25	BMGF	BMGF	BMGF	Bill & Melinda Gates Foundation (B&MGF)	India	India	Small	Initiative to Characterize the Global Burden of Antimicrobial Resistance	We seek new approaches that have the potential to transform public health action on a regional or global scale by identifying and filling gaps in knowledge on the burden of resistance to antibacterial agents – we are not seeking incremental improvements in typical disease surveillance solutions. Specifically, we seek projects that propose innovation in the following areas: Data sources: Pilot tes…	.	.	0
918	2018	2018-05-25	WHO	WHO	WHO	World Health Organization (WHO)	Worldwide	Worldwide	Small	Promoting Public Health	The general objective of the grant is to promote regional research in the 5 strategic directions of the Regional Office’s work. The specific objectives of this round are to: generate local knowledge relevant to the five strategic directions assist capacity-building for research through learning by doing and hands-on training strengthen the link between evidence generation and health policy-making…	10000	10000	0
915	2018	2018-05-30	UN (excl. WHO)	UNICEF	UNICEF	United Nations Children's Fund (UNICEF)	Jordan	Jordan	Small	Provision of Services for Health Facility-Based Capacity Gap Assessment and Client Satisfaction Survey	The objective of the assignment is to generate evidence on the Viability of the FCMT model in Jordan. This will be achieved through collecting and analyzing the data on the overall quality of care, client satisfaction, system performance and capacity building needs of the health facilities which are participating in the FCMT models Main data collection tasks: Conduct assessments of 20 pre-identif…	.	.	0
916	2018	2018-05-30	UN (excl. WHO)	UNICEF	UNICEF	United Nations Children's Fund (UNICEF)	Jordan	Jordan	Small	Provision of Services for Community-Based Survey in Health Care Utilization	The objective of the assignment IS to generate ewoence on the Viability of the F CMT model in Jordan. This will be achieved through coliecting the information on existing knowledge. attitudes and practices (KAP) in relation to the general population's health care services utilization in the catchment areas for 20 primary health care facilities (pOpulation apprx 20,000). The survey focuses on gene…	.	.	0
914	2018	2018-05-30	USA	DHHS	DHHS-NIH	National Institutes of Health (NIH) - United States DHHS	Worldwide	Worldwide	Medium	Revision Applications for International Centers of Excellence for Malaria Research	The purpose of this funding opportunity announcement (FOA) is to solicit revision applications from currently funded International Centers of Excellence for Malaria Research (ICEMR) investigators. The ICEMR Program was recently re-competed, with 11 Centers awarded in FY 2017. These awards will support the conduct and oversight of observational studies or implementation studies to evaluate the imp…	4000000	4000000	0
913	2018	2018-05-31	Other	Other	Other-NGO	Other - Funding NGO / CSO	South Africa	South Africa	Small	High-Quality Research that Reduce the Risk, Advance Management, and Improve Outcomes for Common Cancers	The Cancer Association of South Africa (CANSA) has funding available for research projects initiated and executed at South African institutions such as universities and parastatal organisations. The purpose of this funding is to support high-quality research that will reduce risk, advance management and improve outcomes for the most common cancers in South Africa.	.	.	0
912	2018	2018-06-04	USA	USAID	USAID	United States Agency for International Development (USAID)	Zimbabwe	Zimbabwe	Large	Improve Access to and Uptake of Quality Human Immunodeficiency Virus (HIV) Biomedical Prevention Services	This activity will contribute to the achievement of the global and country specific goals for both PEPFAR and UNAIDS. It builds on the extraordinary progress to date in Zimbabwe and recognizes the country has reached the last mile of its epidemic control strategy. USAID Last Mile will be implemented in PEPFAR focus districts, and select population groups, according to the most up-to-date analyses…	95000000	95000000	0
968	2018	2018-06-05	Collab	Collab	Collab	Department for International Development (DFID) - United Kingdom Economic and Social Research Council (ESRC) - United Kingdom	Worldwide	Worldwide	Small	Providing Evidence To Strengthen Health Systems In Low- And Middle-Income Countries	The programme’s aims are to fund methodologically rigorous, high quality research that will: 1. Generate evidence on how to strengthen and improve health systems for people living in low- and middle-income countries. 2. Use a health systems approach to inform the delivery of evidence-based interventions or structural changes. Proposals must demonstrate how interventions relate to and affect wider…	.	.	0
909	2018	2018-06-15	UN (excl. WHO)	UNICEF	UNICEF	United Nations Children's Fund (UNICEF)	Rwanda	Rwanda	Small	Analysis Of Barriers To Access Health And Nutrition Services For Children	Objectives, Purpose & Expected results The primary objective is to understand the barriers for children under 5 years of age and their care givers to access health care services for various health and nutrition interventions. The purpose of this assignment is to design, collect data, analyse data, make qualitative follow-up and write a report to address the objective defined above. The end produc…	.	.	0
908	2018	2018-06-15	USA	USAID	USAID	United States Agency for International Development (USAID)	Multi-country	Sudan | Senegal | Nigeria | Niger | Mauritania | Mali | Chad | Burkina Faso	Small	Enhance Individual, Household, Community, and Institutional Capacities to Sustain and Improve Well-being in a Dynamic Environment	The five objectives below are elaborated more fully in the RISE II results framework (annexed). Objective 1: Enhance social and ecological risk management systems Objective 2: Increase and sustain economic well-being Objective 3: Improve health, family planning, and nutrition outcomes Objective 4: Enhance governance of institutions and organizations Objective 5: Enhance social, economic, and poli…	.	.	0
906	2018	2018-06-20	USA	USAID	USAID	United States Agency for International Development (USAID)	Zambia	Zambia	Large	Expand the Evidence Base for Existing Approaches to Health Programming in Malaria, Nutrition, Family Planning, Maternal and Child Health, and Human Immunodeficiency Virus (HIV)	USAID/Zambia intends to 1) Strengthen the national Health Management Information System (HMIS) owned and managed by the Government of Zambia’s (GRZ) Ministry of Health (MOH), 2) Improve monitoring, evaluation, and research capacities within key government and nongovernmental institutions, and 3) Expand the evidence base for existing approaches to health programming in malaria, nutrition, family p…	34000000	34000000	0
905	2018	2018-06-22	UN (excl. WHO)	UNICEF	UNICEF	United Nations Children's Fund (UNICEF)	Worldwide	Worldwide | Liberia	Small	Provision of Formative Evaluation Consultancy Services	To achieve the purpose of the evaluation, the following are the objectives of the evaluation: Measure the extent to which planned, and any unintended results have been attained during the implementation of the “B-CAP Project”, and how the stated results have been met through the implementation of the project. To identify the key determinants affecting implementation of B-CAP (enabling factors, ba…	.	.	0
904	2018	2018-06-23	WHO	WHO	WHO	World Health Organization (WHO)	Tuvalu	Tuvalu	Small	Design and Development of Online and Offline License Verification Platform	Working closely with the WHO Division of Pacific Technical Support (DPS) and Tuvalu Ministry of Health, the contractor undertakes to carry out all or part of the specification in designing and developing of the online and offline licence verification software system that will automate the cataloguing, searching, and reporting of the health professionals in Tuvalu. The system will provide a databa…	.	.	0
903	2018	2018-06-28	Bilateral (excl. USA, UK)	GERMANY	GIZ	Deutsche Gesellschaft für Internationale Zusammenarbeit (GIZ)	Liberia	Liberia	Small	Provision of Consultancy Services for Health Systems Research	An international academic institution or a consortium, consisting of a consultancy firm and an international academic partner, is sought to initiate a programme of building research capacity of Tubman University. The academic partner institution should have broad expertise in international scientific cooperation and capacity strengthening focussed on develop[ping strategies for establishing healt…	.	.	0
900	2018	2018-07-09	USA	USAID	USAID	United States Agency for International Development (USAID)	Uganda	Uganda	Small	Accelerate Gains in Nutrition, Maternal, Newborn and Child Health Outcomes	We are interested in receiving feedback on any or all of the following questions, • Are there any global trends, innovations, or new approaches relevant to multi-sectoral MNCH and/or nutrition programming that should be prioritized? • Given the background of current MNCH Nutrition investments in Uganda, what are the main opportunities and critical challenges to improve nutrition, maternal, newbor…	.	.	0
899	2018	2018-07-11	MDBs	WBG	WBG	World Bank Group	Mauritania	Mauritania	Small	Quantitative and Qualitative Verification of Performance-based Funding	The purpose of the cross-verification mission is to ensure and confirm the veracity of the quantitative and qualitative data verified, validated and remunerated, as well as the respect of the procedures, within the framework of the performance-based financing.	.	.	0
892	2018	2018-07-12	UN (excl. WHO)	UNICEF	UNICEF	United Nations Children's Fund (UNICEF)	Regional	Southern Africa | Eastern Africa | Kenya	Small	Landscape Analysis Of Early Child Nutrition	Develop Methodology and approach for Landscape analysis (10 working days)Conduct a secondary analysis on complementary feeding for all 21 countries in ESA with the following components (15 working days):Conduct an in-depth desk review of literature, existing policy environment and programme actions for complementary feeding in the 13 core countries (10 working days):In collaboration with UNICEF C…	.	.	0
1091	2018	2018-07-17	MDBs	WBG	WBG	World Bank Group	Belarus	Belarus	Large	Health System Modernization (GPN)	The project will include the following parts: Part 1. Establishment of e-Health and Clinical Decision-support SystemsPart 2. Improvement of Clinical Competencies of Health Care Providers in Non-communicable Disease Management Part 3. Modernization of Neonatal care at the Republican Center of Mother and Child Part 4. Project Management, Monitoring and Evaluation	.	.	0
895	2018	2018-07-18	Bilateral (excl. USA, UK)	GERMANY	GIZ	Deutsche Gesellschaft für Internationale Zusammenarbeit (GIZ)	India	India	Small	Provision of Consultancy Services for the Review of Existing Evaluations on Social Health	Successful applicants will be responsible for fulfilling the tasks below, to be carried out in close collaboration with GIZ. 1) Desk review of existing evaluations on social health insurance in the South Asia/ South East Asia region with a focus on India in order to take stock of existing evidence on health insurance in the respective countries (for example RSBY for India). 2) Undertake a process…	.	.	0
893	2018	2018-07-20	MDBs	ADB	ADB	Asian Development Bank (ADB)	Cambodia	Cambodia	Small	Consultancy Services for Baseline and Midterm Evaluation Survey	The purpose of the consultancy is to establish project baseline and mid-term values to measure performance and impact of the project for: Achievement of target indicators listed in DMF (including DMF for Gender/IP) in relevant to household survey and other official secondary data sources. Knowledge Attitude and Practice (KAP) on selected communicable diseases listed in baseline survey 2011 and 20…	197000	197000	0
891	2018	2018-07-28	USA	DHHS	DHHS-CDC	Centers for Disease Control and Prevention (CDC) - United States United States Department of Health & Human Services (DHHS)	Viet Nam	Viet Nam	Small	Assess and Assure the Health Through the Provision of Essential Public Health Services	The purpose of this Notice of Funding Opportunity (NOFO) is to strengthen capabilities of four Regional Institutes of Vietnam to execute World Health Organization (WHO) essential public health functions	620000	620000	0
888	2018	2018-07-31	UN (excl. WHO)	UNICEF	UNICEF	United Nations Children's Fund (UNICEF)	Regional	Latin America and Caribbean	Small	Consulting Services to Conduct Review on Experiences and Country Adaptation	To conduct a review of lessons learned and practices in place in LAC during the implementation of both: past and 2017 revised guidance of Baby Friendly Hospital Initiative (BFHI), by identifying and documenting adaptation made to strengthen maternal and neonatal services in addressing main causes of maternal-neonatal and child health morbidity and mortality to better respond to country context.	.	.	0
889	2018	2018-07-31	UN (excl. WHO)	UNICEF	UNICEF	United Nations Children's Fund (UNICEF)	Panama	Panama	Small	Provision of Health System Model Review Services	General objective: To update current evidence on the role of community health systems under the overall people- and community-centered primary health care model, with a focus on newborn health and including programmatic innovations to bridge equity gaps. Specific objectives: Regional/multicounty review of community health system models Lessons learned with emphasis on health services for newborn …	.	.	0
886	2018	2018-08-01	USA	DHHS	DHHS-NIH	National Institutes of Health (NIH) - United States DHHS	Worldwide	Worldwide	Small	Reducing Stigma to Improve Human Immunodeficiency Virus Infection/Acquired Immune Deficiency Syndrome (HIV/AIDS) Prevention, Treatment and Care	This Funding Opportunity Announcement (FOA) issued by the Fogarty International Center (FIC) seeks to stimulate new and impactful research towards the development of stigma reduction interventions leading to better outcomes for the prevention and treatment of HIV/AIDS and on the quality of life of People Living with HIV/AIDS (PLWH) in Low and Middle-Income Countries (LMICs). Specifically, this in…	125000	125000	0
885	2018	2018-08-02	WHO	WHO	WHO-AHPSR	Alliance For Health Policy And Systems Research (AHPSR) World Health Organization (WHO)	Multi-country	Ethiopia | Mozambique | Ghana	Small	Producing Stories of Change on Embedded Research for Health Policy and Systems Research	Embedded research is an innovative approach being pioneered by the Alliance in which research is carried out as an integrated part of decision‐making processes. With respect to health systems research, embedding entails a) positioning research within existing health programs and policies, b) meaningful engagement and even leadership roles for decision-makers within research, and, c) the alignment…	240000	240000	0
882	2018	2018-08-08	MDBs	WBG	WBG	World Bank Group	Nepal	Nepal	Small	Provision of Services for Analysis of Planning, Budgeting and Executing for Basic Health Services	To understand how basic health services are planned, budgeted and executed in a selection of municipalities and as well as identifying and understanding the possible causes of disruptions in some of those services.	.	.	0
881	2018	2018-08-09	IO (non-UN)	GFATM	GFATM	Global Fund to Fight AIDS, Tuberculosis and Malaria (GFATM)	Worldwide	Worldwide	Small	Provision of Consultancy Services for the Support on Application of Disease Transmission Models and Costing Tools	Under this contract the Global Fund is seeking services for application of disease transmission models and costing tools to: Support the Global Fund Secretariat in portfolio-level projects, and In-country technical support to national control programs for HIV, Tuberculosis, malaria and health systems.	.	.	0
880	2018	2018-08-11	MDBs	WBG	WBG	World Bank Group	Multi-country	Sierra Leone | Liberia | Guinea	Small	Ebola Recovery and Reconstruction Trust Fund Program Evaluation	The primary objective is to evaluate the framework used to implement the activities, and to assess the results and impacts on the beneficiaries, considering the emergency situation at that time. While the Evaluation will not entail field visits, key stakeholders should be interviewed. These include Bank staff and management, Task Team Leaders of Ebola Recovery and Reconstruction Trust Fund (ERRTF…	.	.	0
878	2018	2018-08-16	UN (excl. WHO)	UNICEF	UNICEF	United Nations Children's Fund (UNICEF)	Nepal	Nepal	Small	Provision of Services for Conducting Needs Assessment of a District	UNICEF is thus seeking for consultancy with objectives to provide support in conducting need assessment (both quantitative and qualitative) in areas of maternal and newborn health in Mugu district. The proposed consultancy will coordinate with UNICEF Nepal Country Office (NCO), federal, provincial and local government for the implementation of the project.	.	.	0
877	2018	2018-08-17	BMGF	BMGF	BMGF	Bill & Melinda Gates Foundation (B&MGF) Other - Government Notices	India	India	Small	Developing Data Analytics for Maternal and Child Health	We seek proposals designed to answer critical scientific questions related to maternal and child health and development outcomes, using innovative data analytics and modeling approaches applied to HBGDki India or to other relevant data sets that applicants can access. These proposals should be based on existing primary data in India and yield actionable results with a potential to significantly i…	100000	100000	0
876	2018	2018-08-22	UN (excl. WHO)	UNICEF	UNICEF	United Nations Children's Fund (UNICEF)	Ethiopia	Ethiopia	Small	Provision of Evaluation and Monitoring Services for Community-based Management of Malnutrition	Purpose Assessment of the contribution and quality of CMAM/IYCF monitoring activities supported by UNICEF. Expected fee Human Resources will determine the level and corresponding fee range based on the complexities of the assignment and the competencies and responsibilities required of the consultant to fulfill their specific tasks and produce the expected deliverables. It is always advisable to …	.	.	0
875	2018	2018-08-23	USA	DHHS	DHHS-NIH	National Institutes of Health (NIH) - United States DHHS	Worldwide	Worldwide	Small	Strengthen the Scientific Capacity of Institutions to Conduct Human Immunodeficiency Virus (HIV) Research	The overall goal of the Fogarty International Center (FIC) HIV Research Training HIVRT Program is to strengthen the scientific capacity of institutions in low- and middle-income countries (LMIC) to conduct HIV research on the evolving HIV epidemic in their country. The Fogarty HIV Research Training Program encourages applications for three different Funding Opportunity Announcements (FOAs). This …	280000	280000	0
873	2018	2018-08-30	IO (non-UN)	ECOWAS	ECOWAS	Economic Community of West African States (ECOWAS)	Regional	West Africa | Burkina Faso	Small	Provision of Services to Conduct a Mid-Term Assessment of Strategic Plan	The main objective is to conduct a mid-term evaluation of the results highlighting the level of implementation of the third strategic plan and to make recommendations for the implementation of WAHO’s new vision on regional priorities (maternal, child and adolescent health; centres of excellence and quality standards; drugs and vaccines; prevention and control of communicable and non-communicable …	.	.	0
64	2018	2018-08-31	USA	DHHS	DHHS-NIH	National Institutes of Health (NIH) - United States DHHS	Worldwide	Worldwide	Small	Mobile Health: Technology and Outcomes in Low and Middle Income Countries	This FOA encourages research projects that study the development, feasibility, validation, and effectiveness of mHealth tools and/or interventions for the prevention, diagnosis, management, and treatment of specific health conditions or for disease agnostic/cross-cutting applications. Applicants are encouraged to propose research projects that have the potential to provide an understanding of pri…	125000	125000	0
869	2018	2018-09-01	Other	Other	Other	Other - Funding NGO / CSO Other - Private Foundations / Corporations	Kenya	Kenya	Small	Enhancing Health and Immunization Policies (Kenya)	More specifically, under this initiative, the Immunization Advocacy Initiative will support the provision of evidence, coordination, mentoring and coaching of selected CSOs to develop and implement targeted advocacy campaigns. The goal is to raise awareness among a contingent of stakeholders on the need for country ownership of the health of its own citizens by providing quality health services a…	.	.	0
870	2018	2018-09-01	Other	Other	Other	Other - Funding NGO / CSO Other - Private Foundations / Corporations	Ghana	Ghana	Small	Enhancing Health and Immunization Policies (Ghana)	More specifically, under this initiative, the Immunization Advocacy Initiative will support the provision of evidence, coordination, mentoring and coaching of selected CSOs to develop and implement targeted advocacy campaigns. The goal is to raise awareness among a contingent of stakeholders on the need for country ownership of the health of its own citizens by providing quality health services a…	.	.	0
822	2018	2018-09-02	UN (excl. WHO)	UN	UN	United Nations Office for Project Services (UNOPS)	Sudan	Sudan	Small	Provision of Strategic and Business Planning Consultancy Services	The overall objective of the initiative, funded by the Italian Government, is the improvement of the health status of the people of the State of Kassala and its surroundings. The initiative aims at the realization of physical infrastructure, construction/renovation and provision of equipment/furniture, aimed at improving the health facilities for the benefit of the residents and migrant populatio…	.	.	0
868	2018	2018-09-02	UN (excl. WHO)	UNICEF	UNICEF	United Nations Children's Fund (UNICEF)	Bangladesh	Bangladesh	Small	Provision of Consultancy Services for Health Programme Evaluation	The objective of this evaluation is to determine, as systematically and objectively as possible, the relevance, appropriateness and coherence of UNICEF Bangladesh Health Programme; the effectiveness and (early) impact or impact potential of the programme in relation to its objectives; the efficiency with which its project outputs and activities are being delivered and their connectedness to those…	.	.	0
866	2018	2018-09-03	USA	DHHS	DHHS-CDC	Centers for Disease Control and Prevention (CDC) - United States United States Department of Health & Human Services (DHHS)	Lesotho	Lesotho	Medium	Promote Evidence-Based Decision Making for an Acquired Immune Deficiency Syndrome (AIDS) -Free Generation	Lesotho continues to have high HIV incidence and prevalence. Data quality and availability are critical to determining programmatic gaps that need to be addressed in order to achieve epidemic control. All levels of the health care system lack the capacity to collect, analyze and use data. This NOFO will build on previous efforts to strengthen data systems and utilization of data for decision maki…	1300000	1300000	0
828	2018	2018-09-07	USA	DHHS	DHHS-NIH	National Institutes of Health (NIH) - United States DHHS	Worldwide	Worldwide	Small	Alcohol Use Disorders: Behavioral Treatment, Services and Recovery Research	The Funding Opportunity Announcement (FOA) invites applications to support research on various topics in the field of alcohol treatment and services for alcohol use disorders. The scope of interest is wide-ranging. It includes behavioral treatments; recovery strategies; and the organizational, financial, management, and environmental factors that facilitate or inhibit the delivery of evidence-bas…	50000	50000	0
864	2018	2018-09-10	Other	Other	Other-Govt	Other - Government Notices	Worldwide	Worldwide	Small	Research On The Prevention Of Hypertension And Diabetes	With the burden of chronic non-communicable diseases rapidly increasing, the Global Alliance for Chronic Diseases (GACD) is launching a call for proposals with a focus on implementation research which examines interventions that aim to prevent and/or manage hypertension and diabetes in LMICs as defined in the DAC list of ODA recipientsopens in new window. Through the launch of a global call, the …	.	.	0
862	2018	2018-09-11	IO (non-UN)	EU	EC	EC - Directorate-General Research and Innovation (DG RTD)	India	India	Large	Develop and Promote More Cost-Effective and Sustainable Integrated Pest Management (IPM) Options Based on a Holistic View of Agro-Ecosystems	There is a need to develop and promote more cost-effective and sustainable Integrated Pest Management (IPM) options which are based on a holistic view of agro-ecosystems. IPM is part of EU legislation promoting the sustainable use of plant protection products (SUD). The various IPM solutions being developed across Europe all differ depending on the crops, the available climate monitoring systems,…	4867395	5.74324e+06	0
860	2018	2018-09-13	UK	DFID	DFID	Department for International Development (DFID) - United Kingdom	Worldwide	Worldwide	Small	Research on Improving Health In Low And Middle Income Countries	The purpose of this scheme is to provide funding for the best proposals to generate new knowledge about interventions that will contribute to the improvement of health in low and middle income countries.	.	.	0
861	2018	2018-09-13	UN (excl. WHO)	UNICEF	UNICEF	United Nations Children's Fund (UNICEF)	Kyrgyzstan	Kyrgyzstan	Small	Consulting Services to Conduct an In-Depth Review on Neonatal Survival	To undertake a comprehensive assessment of the status of Newborn Health in the Kyrgyz Republic to review trends, equity dimention and determinants of change; To provide technical support to the expert’s group to take an informed decision in prioritising the Newborn health and evidence-based interventions to achive the country’s respective target in the Health Strategy 2030 and National Strategy f…	.	.	0
848	2018	2018-09-14	BMGF	BMGF	BMGF	Bill & Melinda Gates Foundation (B&MGF)	Worldwide	Worldwide	Medium	Driving Programmatic Performance in Immunization	Within this call to promote the effective use of timely and relevant data to drive programmatic performance, and thus increase the number of children vaccinated globally, we are looking for innovative ideas in the following areas: Innovative ideas for improving the measurement approaches for immunization data (e.g., process, equity, coverage indicators) with a focus on data use by program manager…	.	.	0
859	2018	2018-09-14	WHO	WHO	WHO	World Health Organization (WHO)	Multi-country	Palau | Micronesia	Small	Provision of Instrument and Data Collection to Improve Human Resource Information System	Working closely with the WHO Division of Pacific Technical Support (DPS) and Ministry / Department of Health, Republic of Palau and Federated States of Micronesia (FSM) the contractor will develop an instrument, collect data and establish individual health worker portfolio to improve the workforce planning and human resource information systems (HRIS).	.	.	0
857	2018	2018-09-17	Other	Other	Other-NGO	Other - Funding NGO / CSO	Multi-country	South Africa | Nigeria | Mozambique	Small	Improving Treatment and Care for Children Living with Human Immunodeficiency Virus (HIV)	This call for proposals directly contributes to two of the five long-term goals identified in the Aidsfonds strategic plan: a strong reduction in new HIV infections and access to treatment for all people living with HIV.	545000	545000	0
858	2018	2018-09-17	UN (excl. WHO)	UNDP	UNDP	United Nations Development Programme (UNDP)	Viet Nam	Viet Nam	Small	Provision of Consultancy Services for Case Study on One Health	The objective of the assignment is to prepare a study on One Health in Bac Giang province, covering the following topics: Provincial profile Case study on canine rabies prevention and control, and recommendations to ensure achievement of the targets in the National Rabies Strategy 2017-2021 from provincial to local levels. Case study on human rabies prevention, and recommendations to ensure achie…	.	.	0
854	2018	2018-09-20	UN (excl. WHO)	UNICEF	UNICEF	United Nations Children's Fund (UNICEF)	Uganda	Uganda	Small	Provision of Consultancy Services for the Development of Basic Sanitation Roadmap	The objectives of this consultancy is therefore to: Deveiop a road map to eliminate Open Defecation and accelerate Basic Sanitation in Uganda through consuitative process at the national and in the select districts. The road map should provide sufficient details including costs, timelines for achieving the Countiy GDP and basic sanitation. The document should be presented with a template with too…	.	.	0
855	2018	2018-09-20	UN (excl. WHO)	UNICEF	UNICEF	United Nations Children's Fund (UNICEF)	Cameroon	Cameroon	Small	Provision of Consultancy Services to Conduct a Summative Evaluation of Supported Interventions	The evaluation has two main purposes: accountability and learning. With respect to accountability, this evaluation will yield evidence on whether UNICEF’s supported interventions have either succeeded or failed in their effort to contribute to the reduction of child and maternal malnutrition in Country Programme intervention zones. Evaluation findings will also tell to what extent UNICEF’s suppor…	.	.	0
853	2018	2018-09-23	USA	DHHS	DHHS-CDC	Centers for Disease Control and Prevention (CDC) - United States United States Department of Health & Human Services (DHHS)	Worldwide	Worldwide	Small	Support for the Acceleration of Evidence-based Human Immunodeficiency Virus (HIV) Prevention and Treatment	Despite the progress in the global HIV response to date, there is work to be done to ensure those at risk for HIV access evidence based prevention strategies, those living with the virus know their status, and those on treatment achieve viral suppression. The purpose of this NOFO is to 7 of 62 accelerate country-level capacity to meet current and future national, PEFPAR, and UNAIDS goals. This NO…	15000000	15000000	0
852	2018	2018-09-24	Bilateral (excl. USA, UK)	CANADA	CAN-IDRC	International Development Research Centre (IDRC) - Canada	Multi-country	Mexico | Colombia | Brazil	Small	Development and Testing of Novel Technologies to Decrease the Abundance and Exposure to Aedes Mosquitoes	To promote and assess the role of small-business in the development of novel Aedes control technologies that will assist public health systems in Brazil, Colombia and Mexico to prevent and manage threats and outbreaks of Aedes transmitted diseases.	201071	155087	0
851	2018	2018-09-25	USA	DHHS	DHHS-NIH	National Institutes of Health (NIH) - United States DHHS	Worldwide	Worldwide	Small	Bridges to the Doctorate	The NIH Research Education Program (R25) supports research education activities in the mission areas of the NIH. The over-arching goal of this NIGMS R25 program is to support educational activities that enhance the diversity of the biomedical, behavioral and clinical research workforce. To accomplish the stated over-arching goal, this FOA will support creative educational activities with a primar…	300000	300000	0
847	2018	2018-09-30	WHO	WHO	WHO	World Health Organization (WHO)	Multi-country	Vanuatu | Tuvalu | Tonga | Solomon Islands | Samoa | Palau | Niue | Nauru | Marshall Islands | Kiribati | Guam | Fiji | Micronesia | Cook Islands | American Samoa	Small	Provision of Services for Draft Policies	So, the question would be how can POHLN align its polices and processes to safe guard itself in the contemporary environment. Hence, Pacific Open Learning Health Network (POLHN) is seeking suitably qualified and experienced individual or team to draft contextualized policies in reference to the changing e-learning, online teaching and learning environment, Massive Open Online Learning (MOOC), and…	.	.	0
842	2018	2018-10-01	WHO	WHO	WHO	World Health Organization (WHO)	Regional	Central Africa | Southern Africa | Eastern Africa | West Africa | North Africa and Middle East	Small	Provision of Consultancy Services for the Elaboration of Health Policy Briefs	ELABORATION OF HEALTH POLICY BRIEFS FOR DECISION MAKERS IN COUNTRIES OF THE WHO AFRICAN REGION, TO GUIDE ACTIONS TOWARDS ATTAINMENT OF UNIVERSAL HEALTH COVERAGE IN THE CONTEXT OF THE SDGs	.	.	0
843	2018	2018-10-01	WHO	WHO	WHO	World Health Organization (WHO)	Cambodia	Cambodia	Small	Provision of Consultancy Services to Strengthen Human Resources of Health and Health Professionals	The purpose of this STC is to provide specific technical support to the Ministry of Health in regulating health professionals, reviewing the current situation for human resources for health (HRH), and conducting a labour market analysis, to support WHO’s role in providing technical assistance to the Ministry of Health, Cambodia in strengthening the capacity of HRH.	.	.	0
839	2018	2018-10-04	USA	USAID	USAID	United States Agency for International Development (USAID)	Mozambique	Mozambique	Large	Improve Maternal, Neonatal, and Child Health Outcomes	The activity will solidify that partnership further by supporting the GRM to capitalize on its recent investments and commitments to improve the quality of MNCH services. To this aim, the activity will support Nampula, the most populous province in Mozambique, to establish itself as a model province for improved health service management and delivery. This will be achieved by assisting the provin…	37000000	37000000	0
838	2018	2018-10-05	USA	DHHS	DHHS-CDC	Centers for Disease Control and Prevention (CDC) - United States United States Department of Health & Human Services (DHHS)	Cameroon	Cameroon	Large	Develop, Implement, and Sustain High Quality Comprehensive Human Immunodeficiency Virus (HIV) Cascade Activities for Children, Adolescents, and Adults	The purpose of this NOFO is to support implementation of high quality, evidence-informed case-finding and clinical care services for HIV along the clinical cascade in Cameroon. It will include implementing and supporting the best and most appropriate interventions to reach 8 of 65 epidemic control across all age groups and populations.	34000000	34000000	0
837	2018	2018-10-08	MDBs	WBG	WBG	World Bank Group	Indonesia	Indonesia	Small	Provision of Consultancy Services for Assessment of Health Security Financing	The main objective of this assignment is to conduct HSFA, with special focus on the (i) quantitative section ‘Financing for Health Security Components’, and (ii) case study on recent outbreak in Indonesia. In this assignment, the consulting firm will work closely with the Indonesian Technical Task Force (TTF) and the World Bank team.	.	.	0
835	2018	2018-10-09	USA	DHHS	DHHS-CDC	Centers for Disease Control and Prevention (CDC) - United States United States Department of Health & Human Services (DHHS)	South Africa	South Africa	Large	Strengthening the Health System Capacity to Implement Human Immunodeficiency Virus (HIV) Prevention, Care, and Treatment Services	The Republic of South Africa is faced with a critical public health crisis of HIV prevalence that threatens the growth and stability of the country across all sectors. The purpose of this NOFO is to ensure the South African health system is able to support the achievement of UNAIDS 95-95-95 goals by the year 2030.	30000000	30000000	0
829	2018	2018-10-15	Collab	Collab	Collab	Tropical Disease Research (TDR) World Health Organization Regional Office For The Western Pacific (WPRO)	Multi-country	Viet Nam | Vanuatu | Tuvalu | Tonga | Solomon Islands | Samoa | Philippines | Papua New Guinea | Palau | Niue | Nauru | Mongolia | Micronesia | Marshall Islands | Malaysia | Laos | Kiribati | Fiji | Cook Islands | China | Cambodia	Small	Implementation Research in Infectious Diseases of Poverty	Objectives of the joint TDR/WPR Small Grants Scheme • Strengthen the research capacity of individuals and institutions in conducting implementation research; and • Facilitate and strengthen implementation research in countries for the control and elimination of infectious diseases of poverty, including research that addresses issues related to the culture and environment that contribute to these …	.	.	0
832	2018	2018-10-15	Other	Other	Other	Islamic Relief Worldwide (IRW)	Multi-country	South Africa | North Africa and Middle East | Central Africa | Eastern Africa | West Africa	Small	Provision of Consultancy Services for Mapping Reproductive Health-Related Activities	IRW is seeking a Consultant/Consultancy Company with a proven background in HIV/AIDS programming to carry out mapping of Islamic Relief HIV/Aids activities in relation to protection in particular Gender Based violence and in relation to inclusion and leave no one behind agenda. The consultant should be able to identify potential programmes and country offices for HIV/AIDS intervention and also re…	.	.	0
830	2018	2018-10-15	USA	DHHS	DHHS-NIH	National Institutes of Health (NIH) - United States DHHS	Worldwide	Worldwide	Small	Clinical Trials to Test the Effectiveness of Treatment, Preventive, and Services Interventions	Purpose: The purpose of this FOA is to support research to test the therapeutic value of treatment, preventive, and services strategies for which there is already evidence of efficacy, for use in community and practice settings and to test hypotheses regarding moderators, mediators, and mechanisms of action of these interventions. This FOA supports research to evaluate the effectiveness of pharma…	.	.	0
826	2018	2018-10-18	USA	DHHS	DHHS-NIH	National Institutes of Health (NIH) - United States DHHS	Worldwide	Worldwide	Small	Develop Translational Research on Dementia Care Provider Support	This Funding Opportunity Announcement (FOA) solicits NIH Research and Development Core Center Grant (P30) applications for the Roybal Centers for translational intervention development research supporting Alzheimer's disease (AD) and Alzheimer's disease related dementias (ADRD) care providers and improving quality of care for persons with dementia. The Roybal Center program was authorized by Cong…	500000	500000	0
827	2018	2018-10-18	USA	DHHS	DHHS-NIH	National Institutes of Health (NIH) - United States DHHS	Worldwide	Worldwide	Small	Improve the Health and Well-Being of Aging Population	This Funding Opportunity Announcement (FOA) solicits NIH Research and Development Core Center Grant (P30) applications for the Roybal Centers for Translation Research on Aging. The Roybal Center program was authorized by Congress in 1993 and named for the Chair of the former House Select Committee on Aging, Edward R. Roybal.	500000	500000	0
824	2018	2018-10-20	Collab	Collab	Collab	UNAIDS United States Agency for International Development (USAID)	Senegal	Senegal	Small	Provision of Services to Support Sustainability and Transition Planning	HP+, in collaboration with UNAIDS and the National AIDS Commission in Senegal, conducted a series of stakeholder meetings and interviews to develop the framework for assessing the country’s readiness for transition planning. The week of stakeholder discussions led to the development of Senegal’s Transition and Sustainability Steering Committee. To advance this work plan UNAIDS and USAID provided …	100000	100000	0
825	2018	2018-10-20	Collab	Collab	Collab	UNAIDS Global Fund to Fight AIDS, Tuberculosis and Malaria (GFATM) United States Agency for International Development (USAID)	Senegal	Senegal	Small	Consulting Services to Support the Transition and Sustainability Analyses and Long-term Planning for the National Acquired Immunodeficiency Syndrome (AIDS) Response	HP+, in collaboration with UNAIDS and the National AIDS Commission in Senegal, conducted a series of stakeholder meetings and interviews to develop the framework for assessing the country’s readiness for transition planning. The week of stakeholder discussions led to the development of Senegal’s Transition and Sustainability Steering Committee. To advance this work plan UNAIDS and USAID provided …	101000	101000	0
823	2018	2018-10-22	WHO	WHO	WHO	World Health Organization (WHO)	Cambodia	Cambodia	Small	Provision of Technical Support for Tuberculosis and Leprosy Control	The World Health Organization (WHO) would like to recruit an experienced and dynamic consultant to provide technical support to National Centre for Tuberculosis and Leprosy Control in Cambodia. During working period, the consultant to work closely to the Team Leader of Communicable Disease, country office, Coordinator End TB and Leprosy Unit Division of Communicable Diseases, World Health Organiz…	.	.	0
820	2018	2018-10-28	USA	DHHS	DHHS-CDC	Centers for Disease Control and Prevention (CDC) - United States United States Department of Health & Human Services (DHHS)	Malawi	Malawi	Large	Strengthening Laboratory System for Quality and Sustainable Services in the Scale-up of Human Immunodeficiency Virus (HIV) Diagnosis, Care, Treatment and Monitoring	The purpose of this NOFO is to strengthen the laboratory capacity and quality to achieve measurable outcomes that directly contribute to the achievement and maintenance of HIV epidemic control in Malawi. Priorities for this NOFO are for over 95% of patients to have a VL/EID taken and acted upon; use of QA/QI processes to monitor performance; build the TB/HIV laboratory capacity improve the TB/HIV…	10000000	10000000	0
821	2018	2018-10-28	USA	DHHS	DHHS-CDC	Centers for Disease Control and Prevention (CDC) - United States United States Department of Health & Human Services (DHHS)	Kenya	Kenya	Medium	Capacity Strengthening and Quality Improvement in Human Immunodeficiency Virus (HIV) / Tuberculosis (TB) Epidemic Control in Prisons	The purpose of this NOFO is to support provision of high quality, comprehensive, evidence based HIV prevention, care, and treatment services including PMTCT, tuberculosis prevention, diagnosis and management, and strengthened KPS health systems with an ultimate goal of 7 of 70 decreasing incidence, prevalence, and HIV and TB-associated morbidity and mortality among inmates, KPS staff and their fa…	2500000	2500000	0
819	2018	2018-10-30	MDBs	WBG	WBG	World Bank Group	Afghanistan	Afghanistan	Medium	Consulting Services for the Implementation of Third Party Monitoring and Evaluation	The MoPH has received financing from the joint support of the World Bank-IDA and the Afghanistan Reconstruction Trust Fund (ARTF) toward the cost of Sehatmandi project, and intends to apply part of the proceeds for consulting services with firms (the “Consultant”) to carry out independent Monitoring and Evaluation of the Basic Package of Health Services (BPHS) & Essential Package of Hospital Serv…	.	.	0
818	2018	2018-10-30	USA	DHHS	DHHS-CDC	Centers for Disease Control and Prevention (CDC) - United States United States Department of Health & Human Services (DHHS)	South Africa	South Africa	Medium	Strengthening Prevention and Testing Services Among Inmates to Reduce Human Immunodeficiency Virus (HIV) and Tuberculosis (TB) Morbidity and Mortality	HIV, STI, TB, and viral hepatitis infections are high among inmate populations. In addition, successful linkages to and retention on HIV treatment upon release are poor. The purpose of this NOFO is to provide a comprehensive package of HIV, STIs, and other opportunistic infections (OI) prevention services, HTS and VMMC to inmates. The NOFO also aims to establish supportive environments among comm…	5000000	5000000	0
816	2018	2018-10-31	USA	DHHS	DHHS-NIH	National Institutes of Health (NIH) - United States DHHS	South Africa	South Africa	Large	Strengthening Health System Capacity for the Use of Human Resources for Health Data for Implementing HIV Prevention, Care and Treatment	The purpose of this NOFO is to improve health outcomes towards the 95-95-95 goal through efficient tracking of the health workforce and provision of information for evidence-based HRH decisions. Through this NOFO, the PEPFAR program in South Africa will establish an HRIS to inform decisions on training, licensure status, deployment and retention of key cadres of health workers that provide frontl…	10000000	10000000	0
813	2018	2018-11-01	UN (excl. WHO)	UNICEF	UNICEF	United Nations Children's Fund (UNICEF)	Jordan	Jordan	Small	Consultancy Services for the Development of Health Communications Materials and Training	The aim of the project is to demonstrate and generate evidence on the viability of a new model of PHC system strengthening in Jordan, particularly in addressing equity gaps in basic PHC services, as well as gaps in management and treatment of non-communicable diseases and reducing out-of-pocket expenditure on health among vulnerable populations. The lessons learned and evidence generated will fur…	.	.	0
812	2018	2018-11-02	UN (excl. WHO)	UNDP	UNDP	United Nations Development Programme (UNDP)	Viet Nam	Viet Nam	Small	Provision of Dengue Fever Data Collection Services	The baseline assessment for the integrated dengue early warning system driven by Earth Observations in Viet Nam project will ascertain the pre-intervention knowledge and use of dengue prevention and control techniques by national, provincial and district stakeholders supported by the project, as well as community members before the project starts, to set a standard to measure change within the ke…	.	.	0
811	2018	2018-11-05	UN (excl. WHO)	UNICEF	UNICEF	United Nations Children's Fund (UNICEF)	Somalia	Somalia	Small	Provision of Services to Develop Private Sector Engagement Strategy	The purpose of this assignment is to develop strategic guidance for establishing public private partnerships (PPP) in the health sector in Somalia, Puntland and Somaliland, with a focus on HIV, TB and Malaria. This guidance will be a roadmap for engage private (commercial) health service providers through formal PPP in health systems strengthening by identifying the steps to be taken towards form…	.	.	0
810	2018	2018-11-09	UN (excl. WHO)	UNICEF	UNICEF	United Nations Children's Fund (UNICEF)	Worldwide	Worldwide	Small	Provision of Multi-Country Evaluation Services	The purpose of the evaluation being commissioned is, in part, to provide a summary account of UNICEF’s results to date in promoting Universal Progressive Home Visiting in the region – taking into consideration considerable variability across countries.	.	.	0
809	2018	2018-11-13	UN (excl. WHO)	UN	UN	United Nations Office for Project Services (UNOPS)	Worldwide	Worldwide	Small	Provision of Services to Develop Market Monitoring Services	As this concept is envisioned as a ‘service’ – and not as a ‘project or even a ‘programme’, its design is not that of a one-off study or survey. Instead, we want to set up a long-term system for market monitoring in a way that will also build capacities in developing country institutions so that they can “monitor their own markets”. This contributes to the capacity building objective under The De…	.	.	0
808	2018	2018-11-13	USA	DHHS	DHHS-NIH	National Institutes of Health (NIH) - United States DHHS	Worldwide	Worldwide	Small	Research on Chronic, Non-Communicable Diseases and Disorders	The Fogarty International Center (FIC), together with the participating Institutes Centers and Offices: National Institute of Environmental Health Sciences (NIEHS), National Institute of Mental Health (NIMH), National Institute of Neurological Disorders and Stroke (NINDS), National Center for Complementary and Integrative Health (NCCIH), National Institute on Aging (NIA) encourages applications f…	.	.	0
806	2018	2018-11-14	BMGF	BMGF	BMGF	Bill & Melinda Gates Foundation (B&MGF)	Worldwide	Worldwide	Small	Increasing Demand for Vaccination Services	Within this call to increase demand for vaccination services, and thus increase the number of children vaccinated globally, we are looking for innovative ideas in the following specific areas (please specify whether your concept applies to the first, or second challenge, or both):	.	.	0
803	2018	2018-11-18	UN (excl. WHO)	UNFPA	UNFPA	United Nations Population Fund (UNFPA)	Multi-country	Syria Sweden | Spain | South Africa | Romania | Poland | Norway | Netherlands | Latvia | Italy | Israel | Germany | France | Finland | Czech Republic | CanadaEgypt | Jordan | Lebanon | Morocco | Sudan | TunisiaUnited Arab Emirates | Tunisia | Syria | Sudan | Somalia | Saudi Arabia | Qatar | Pakistan | Oman | Morocco | Libya | Lebanon | Kuwait | Jordan | Iraq | Iran | Egypt | Djibouti | Bahrain | …	Large	Provision of Country Programme Evaluation Services	The purpose of the evaluation is to assess the achievement of the intended programme results, and to compile lessons learned to inform the next CP. The evaluation will be utilization-focused and expected to provide credible information on the CP relevance, efficiency, effectiveness, sustainability, coordination, coverage and connectedness in order to support decision-making by the programme manag…	.	.	0
800	2018	2018-11-23	UK	DFID	DFID	Department for International Development (DFID) - United Kingdom	Worldwide	Worldwide Egypt | Jordan | Lebanon | Morocco | Sudan | TunisiaUnited Arab Emirates | Tunisia | Syria | Sudan | Somalia | Saudi Arabia | Qatar | Pakistan | Oman | Morocco | Libya | Lebanon | Kuwait | Jordan | Iraq | Iran | Egypt | Djibouti | Bahrain | AfghanistanSouthern Africa | Eastern Africa | Central AfricaKorea, South	Small	Procurement of Services on Health Research	Following extensive internal and global consultation, the following areas were identified as being gaps and an opportunity for the UK to intervene, given our relativestrengths: (i) Building stronger and more resilienthealth systems (ii) Improving the health of the world’s most vulnerable, including sexual and reproductive health, mental healthand maternal, newborn and child health, (iii) Tackling…	.	.	0
799	2018	2018-11-23	UN (excl. WHO)	UNICEF	UNICEF	United Nations Children's Fund (UNICEF)	Multi-country	Papua New Guinea Egypt | Jordan | Lebanon | Morocco | Sudan | TunisiaUnited Arab Emirates | Tunisia | Syria | Sudan | Somalia | Saudi Arabia | Qatar | Pakistan | Oman | Morocco | Libya | Lebanon | Kuwait | Jordan | Iraq | Iran | Egypt | Djibouti | Bahrain | AfghanistanSouthern Africa | Eastern Africa | Central AfricaKorea, South	Small	Provision of Maternal and Child Health Bottleneck Analysis Services	Conduct Bottleneck Analysis of Facility based Maternal & Child Health care assessment and supportive supervision with development of a dynamic dashboard using DevInfo Based Technology Solutions in PNG	.	.	0
797	2018	2018-11-26	WHO	WHO	WHO	World Health Organization (WHO)	Multi-country	Kenya Egypt | Jordan | Lebanon | Morocco | Sudan | TunisiaUnited Arab Emirates | Tunisia | Syria | Sudan | Somalia | Saudi Arabia | Qatar | Pakistan | Oman | Morocco | Libya | Lebanon | Kuwait | Jordan | Iraq | Iran | Egypt | Djibouti | Bahrain | AfghanistanSouthern Africa | Eastern Africa | Central AfricaKorea, South	Small	Consultancy Services for Assessment on Cost Range of Water, Sanitation and Hygiene Services	The objective of this consultancy is to document the capital and operating cost range of water, sanitation and Hygiene (WASH) interventions in primary schools in Kenya that adhere to government standards. The final document will enable government and partners to develop budgets for providing WASH services to primary schools. The document will also be used to facilitate the development of Wins ser…	.	.	0
795	2018	2018-11-30	WHO	WHO	WHO-AHPSR	Alliance For Health Policy And Systems Research (AHPSR) World Health Organization (WHO)	Multi-country	Yemen | United Arab Emirates | Tunisia | Syria | Sudan | Somalia | Saudi Arabia | Qatar | Pakistan | Oman | Morocco | Libya | Lebanon | Kuwait | Jordan | Iraq | Iran | Egypt | Djibouti | Bahrain | Afghanistan Southern Africa | Eastern Africa | Central AfricaKorea, South	Small	Provision of Services for Building a Regional Learning Mechanism for Health-Related Sustainable Development Goals (SDGs)	Objectives of the work to be undertaken 1. Establish an inclusive learning platform to facilitate knowledge and experience exchange across different government sectors, civil society and the public. 2. Build partnerships between relevant institutions (governmental and nongovernmental) in the region, to help unify, identify, advertise and promote activities towards achieving health-related SDGs in…	.	.	0
804	2018	2018-12-03	WHO	WHO	WHO	World Health Organization (WHO)	Multi-country	Mauritania Sweden | Spain | South Africa | Romania | Poland | Norway | Netherlands | Latvia | Italy | Israel | Germany | France | Finland | Czech Republic | CanadaEgypt | Jordan | Lebanon | Morocco | Sudan | TunisiaUnited Arab Emirates | Tunisia | Syria | Sudan | Somalia | Saudi Arabia | Qatar | Pakistan | Oman | Morocco | Libya | Lebanon | Kuwait | Jordan | Iraq | Iran | Egypt | Djibouti | Bahra…	Large	Provision of Services for Providing Accurate Data on Socioeconomic, Demographic and Health Indicators	Reduction of maternal and infant-child mortality: This strategic priority will seek to increase access to high-impact interventions and to disseminate results of studies and research in the area of maternal, new born and child health (MNCH). Disease control: Controlling disease will mean reducing the burden of communicable diseases (HIV/AIDS, tuberculosis (TB), malaria, hepatitis, neglected tropi…	.	.	0
802	2018	2018-12-05	Other	Other	Other-BL	National Research Agency (ANR) - France	Multi-country	Switzerland | Sweden | Spain | South Africa | Romania | Poland | Norway | Netherlands | Latvia | Italy | Israel | Germany | France | Finland | Czech Republic | Canada Egypt | Jordan | Lebanon | Morocco | Sudan | TunisiaUnited Arab Emirates | Tunisia | Syria | Sudan | Somalia | Saudi Arabia | Qatar | Pakistan | Oman | Morocco | Libya | Lebanon | Kuwait | Jordan | Iraq | Iran | Egypt | Djibouti | B…	Large	Antimicrobial Resistance Diagnostics and Surveillance Transnational Research (GPN)	This call will fund joint transnational research projects addressing the development of diagnostic and surveillance tools, technologies and methods to detect antimicrobial resistance (AMR). Projects should address the diagnosis of AMR infections in clinical and veterinary settings, or the surveillance of AMR in humans, animals and the environment. The call promotes projects with impact in low and…	185000000	185000000	0
794	2018	2018-12-10	BMGF	BMGF	BMGF	Other - Government Notices Bill & Melinda Gates Foundation (B&MGF)	Multi-country	Bangladesh Southern Africa | Eastern Africa | Central AfricaKorea, South	Small	Provision of Consultancy Services on the Design and Implementation of Urban Health	The aim of this RFP is to design and implement a model for delivering MIYCN counseling in urban MNCH services settings in Bangladesh as an implementation study. The MIYCN counselling model will be incorporated into the existing urban health service delivery package. A&T will use findings from the implementation research to advocate to the Government on how to improve the quality of MIYCN counseli…	.	.	0
793	2018	2018-12-11	MDBs	WBG	WBG	World Bank Group	Liberia	Liberia	Small	Provision of Services for Implementation of Performance-based Financing	In Liberia, Performance Based Financing (PBF) is being implemented to improve health service quality and quantity to operationalize Liberia’s RMNCAHN Investment Case (IC) and as a step towards strategic purchasing for the Liberia Health Equity Fund (LHEF), as an incremental step towards Universal Health Coverage (UHC).	.	.	0
792	2018	2018-12-11	UN (excl. WHO)	UNICEF	UNICEF	United Nations Children's Fund (UNICEF)	Papua New Guinea	Papua New Guinea	Small	Provision of Services for Bottle Neck Analysis of Facility-based Maternal and Child Health Assessment	Purpose and scope of assignment The proposed activity shall aim to achieve the following objectives: 1. Undertake a comprehensive assessment of the health facilities conducting institutional deliveries at the primary or providing special or intensive care at secondary or tertiary levels. 2. Implement mobile based supportive supervision programme for continued monitoring and providing “in situ” su…	.	.	0
790	2018	2018-12-12	WHO	WHO	WHO	World Health Organization (WHO)	Multi-country	Vanuatu Southern Africa | Eastern Africa | Central AfricaKorea, South	Small	Consultancy Services for Support for Health Data Analysis and Statistical Reporting	The WHO Country Office and the Ministry of Health (MoH) in Vanuatu currently require a consultant with specialist skills in data analysis and report writing to build capacity within the Ministry’s Health Information System (HIS) Unit and to support the unit to prepare data for the 2018 MoH Annual Report and to produce a range of national and provincial statistical reports to assist decision-makin…	.	.	0
789	2018	2018-12-13	USA	DHHS	DHHS-NIH	National Institutes of Health (NIH) - United States DHHS	Regional	West Africa | Southern Africa | Eastern Africa | Central Africa Korea, South	Small	Enhancing Health Workforce Capacity in High Human Immunodeficiency Virus-burden, Low-Income Countries	The NIH Research Education Program (R25) supports research educational activities that complement other formal training programs in the mission areas of the NIH Institutes and Centers. The over-arching goals of the NIH R25 program are to: (1) complement and/or enhance the training of a workforce to meet the nation’s biomedical, behavioral and clinical research needs; (2) enhance the diversity of …	600000	600000	0
788	2018	2018-12-14	WHO	WHO	WHO	World Health Organization (WHO)	Multi-country	Philippines Korea, South	Small	Provision of Services for Support on the Implementation and Evaluation of HeartCare Software Application	The Noncommunicable Diseases and Health Promotion (NCD) unit of the World Health Organization Regional Office for the Western Pacific (WHO WPRO) is looking to hire a(n) Consultant/Institution to support the implementation and evaluation of HeartCare in selected demonstration sites in the Western Pacific Region.	.	.	0
785	2018	2018-12-24	USA	USAID	USAID	United States Agency for International Development (USAID)	Ethiopia	Ethiopia	Small	Address the Critical Human Resources Challenges in the Health Sector	The purpose of this program is to address critical human resources challenges in Ethiopia’s health sector. The program will build on the work carried out under the Strengthening Human Resources for Health (HRH) Cooperative Agreement (AID-663-A-12-00008) that was awarded to Jhpiego in 2012. The Health Workforce Improvement Program will work with the Ministry of Health (MOH) at the national and sub…	.	.	0
784	2018	2018-12-26	MDBs	WBG	WBG	World Bank Group	Sri Lanka	Sri Lanka	Small	Provision of Consultancy Services on Primary Health Care Information System	1.1. Assess the minimal requirements for an effective MIS at the PHC level based on implementation of electronic medical records (EMR) at the clinical level. 1.2. Assess the feasibility for national scale up of existing pilot EHR systems. 1.3. Develop a detailed understanding of the barriers and enablers in the Sri Lankan health system to maximising the potential of EMR/EHR to improve PHC patient…	.	.	0
781	2018	2018-12-28	Other	Other	Other-NGO	Other - Funding NGO / CSO	Ethiopia	Ethiopia	Small	Provision of Organisational Assessment Consultancy Services	The purpose of the organisational assessment is thus to assess the FHF Ethiopia Organisation in line with FHF’s global vision, mission, values, strategy, policies and processes; transition of Trachoma control to the routine eye health system and potential for greater strategic contribution by FHF to the eye health system in Ethiopia in a sustainable and cost-effective manner. The organisational a…	.	.	0
777	2018	2018-12-31	WHO	WHO	WHO-AHPSR	Alliance For Health Policy And Systems Research (AHPSR) World Health Organization (WHO)	Worldwide	Worldwide | Switzerland	Small	Provision of Services for Case Studies of Countries That Succeeded with Primary Healthcare	Stewards of health systems scholarship need to disseminate high quality evidence on how countries operationalized effective approaches to implementing PHC. This work is intended to inspire the motivation and political will necessary to achieve effective PHC systems for communities that depend on them around the world. Documenting the success of countries that have delivered PHC and the case studi…	.	.	0
894	2018	N/A	Bilateral (excl. USA, UK)	CANADA	CAN-IDRC	International Development Research Centre (IDRC) - Canada	Mozambique	Mozambique	Small	Strengthening Community to Health Facility Care Continuum	Too many women in Mozambique continue to die in childbirth, especially in northern Nampula province. This project will provide support to health system stakeholders to develop lasting solutions to the problem. Specifically, it will strengthen the continuum of maternal health care between the community and health facility in Marrere, Mozambique. Despite some progress in reducing maternal mortality…	157841	121744	0
833	2018	N/A	BMGF	BMGF	BMGF	Bill & Melinda Gates Foundation (B&MGF)	Regional	East Asia and Pacific | South Asia | Central Asia | Worldwide	Small	Enhance the Quantity and Quality of Media Engagement to Prioritizing Health Programs	Purpose: to enhance the quantity and quality of media engagement with a focus on prioritizing health programs and consistently advocating through the media for a coordinated and unified response to the health system at all levels	568000	568000	0
883	2018	N/A	BMGF	BMGF	BMGF	Bill & Melinda Gates Foundation (B&MGF)	Regional	Central Africa	Small	Assist Health Systems in Implementing an Operational Strategy to Extend Ivermectin Mass Administration against Hypoendemic Onchocerciasis to Areas Endemic for Loiasis in Order to Foster the Elimination of this Neglected Tropical Disease	Purpose: to assist health systems in Central Africa in implementing an operational strategy to extend Ivermectin mass administration against hypoendemic onchocerciasis to areas endemic for loiasis in order to foster the elimination of this neglected tropical disease	800000	800000	0
901	2018	N/A	BMGF	BMGF	BMGF	Bill & Melinda Gates Foundation (B&MGF)	Bangladesh	Bangladesh	Small	Provide Evidence of the Impact of Rotavirus Vaccine on Rotavirus Diarrhea, Acute Gastroenteritis and the Overall Health System of Bangladesh.	to provide evidence of the impact of rotavirus vaccine on rotavirus diarrhea, acute gastroenteritis and the overall health system of Bangladesh.	440000	440000	0
844	2018	N/A	Foundation (non-BMGF)	FOUNDATION	FOUNDATION	Rockefeller Foundation	Worldwide	Worldwide	Medium	Policy and Analytical Research on the Links Between Health and Economic Development	for use by its Health, Nutrition and Population Unit toward the costs of policy and analytical research for a 2013 report on the links between health and economic development, particularly around the issue of universal health coverage, and participation in the Joint Learning Network	1050000	1050000	0
845	2018	N/A	Foundation (non-BMGF)	FOUNDATION	FOUNDATION	Rockefeller Foundation	Regional	East Asia and Pacific | South Asia | Central Asia	Medium	Promoting Evidence of and Best Practices on Strengthening Health Systems	for use by its Institute for Population and Social Research in support of the 2016, 2017 and 2018 Prince Mahidol Award Conferences, aimed at promoting evidence of and best practices on strengthening health systems	500000	500000	0
850	2018	N/A	Foundation (non-BMGF)	FOUNDATION	FOUNDATION	Rockefeller Foundation	Bangladesh	Bangladesh	Medium	Centre of Excellence on Universal Health Coverage	in support of launching, in collaboration with BRAC University, a "Centre of Excellence on Universal Health Coverage” at the James P. Grant School of Public Health in Bangladesh	2280000	2280000	0
841	2018	N/A	Foundation (non-BMGF)	FOUNDATION	FOUNDATION	Rockefeller Foundation	Worldwide	Worldwide	Small	Producing Studies and Final Evaluation of Health Systems Initiative	for use by its Center for International Policy and Program Evaluation in support of producing two case studies and conducting a final evaluation of the Foundation’s Transforming Health Systems initiative	300000	300000	0
955	2018	N/A	Foundation (non-BMGF)	FOUNDATION	FOUNDATION	The William and Flora Hewlett Foundation	Worldwide	Worldwide	Small	General Operating Support: Advancing Reproductive Health Policies	The Reproductive Health Technologies Project works to advance reproductive health policies by identifying and investigating emerging topics and disseminating its findings to partner organizations, opinion leaders, and the public. The Project often focuses on technology developments in reproductive health. It also uses research to develop public affairs materials, often playing a behind-the-scenes…	125000	125000	0
967	2018	N/A	Foundation (non-BMGF)	FOUNDATION	FOUNDATION	Gordon and Betty Moore Foundation	Worldwide	Worldwide	Small	Identifying Strategies for How Accountable Care Organizations Can Improve Care for High-Need Patients in the Community	To support research about how accountable care organizations can best serve high-need patients living in the community, including completing a quantitative analysis of Medicare claims data and developing and disseminating six case studies.	500000	500000	0
998	2018	N/A	Foundation (non-BMGF)	FOUNDATION	FOUNDATION	Rockefeller Foundation	Worldwide	Worldwide	Small	Evaluation in Support of Producing Two Case Studies and Conducting a Final Evaluation of Health Systems Initiative	Mathematica Policy Research: 06/01/2015 - 09/30/2017 for use by its Center for International Policy and Program Evaluation in support of producing two case studies and conducting a final evaluation of the Foundation’s Transforming Health Systems initiative	300000	300000	0
786	2018	N/A	Other	Other	Other-BL	Korea International Cooperation Agency (KOICA)	Multi-country	Senegal | Korea, South	Medium	Provision of Services for Strengthening Maternal Health System	Selected as a PMC service provider for the maternal and child health system reinforcement project in central Senegal	3400000000	3.08938e+06	0
846	2018	N/A	UK	DFID	DFID	Department for International Development (DFID) - United Kingdom	China	United Kingdom | China	Large	China-UK Global Health Support Programme	This programme will strengthen the partnership of UK and China and help build Chinese capacity to increase engagement in global health.	1.21917e+07	1.62534e+07	0
927	2018	N/A	UK	DFID	DFID	Department for International Development (DFID) - United Kingdom	Worldwide	Worldwide	Large	Research for Building Pro-poor Health Systems during the Recovery from Conflict	The intended outcome of this research is: decisions on health systems financing and human resources policy in post-conflict countries that draw on research evidence generated by ReBUILD and the wider knowledge generated on post-conflict health setting	8.01454e+06	1.06846e+07	0
928	2018	N/A	UK	DFID	DFID	Department for International Development (DFID) - United Kingdom	Regional	West Africa | Southern Africa | South Asia | North Africa and Middle East | Eastern Africa | Central Africa	Large	Strengthening Evidence for Programming on Unintended Pregnancy	DFID’s funding will support the programme to produce high-quality evidence that improves the health of the poorest individuals, particularly women, in developing countries and accelerates progress towards poverty reduction and achievement of Millennium Development Goals (MDGs) 4 and 5, through research activities in at least five countries: Bangladesh, Ghana, India, Kenya, and Senegal.	8.02453e+06	1.0698e+07	0
929	2018	N/A	UK	DFID	DFID	Department for International Development (DFID) - United Kingdom	Worldwide	Worldwide	Large	Delivering Effective Health Services	The aim of the COMDIS -HSD Research Programme Consortium (RPC) is to improve demand for, access to, and quality of prevention and care for common diseases, especially in underserved populations (slums, marginal rural areas, migrants and fragile states). It works in Uganda, Zambia, Ghana, Swaziland, Nepal, Pakistan, China and Bangladesh. DFID is providing £7.5m in the period January 2011 to Decemb…	9.30366e+06	1.24032e+07	0
798	2018	N/A	UK	DFID	DFID	Department for International Development (DFID) - United Kingdom	Worldwide	Worldwide Egypt | Jordan | Lebanon | Morocco | Sudan | TunisiaUnited Arab Emirates | Tunisia | Syria | Sudan | Somalia | Saudi Arabia | Qatar | Pakistan | Oman | Morocco | Libya | Lebanon | Kuwait | Jordan | Iraq | Iran | Egypt | Djibouti | Bahrain | AfghanistanSouthern Africa | Eastern Africa | Central AfricaKorea, South	Small	Provision of Consultancy Services on Public Health and Community Development	DFID is looking for multi-disciplinary research (such as implementation science, health systems, governance public health, political theory, anthropology, epidemiology, modelling, social science, entomology and economics) that will build upon the existing evidence base on effective interventions and delivery mechanisms to tackle infectious diseases in low and middle income countries. The research…	.	.	0
814	2018	N/A	UK	DFID	DFID	Department for International Development (DFID) - United Kingdom	Regional	West Africa | Southern Africa | North Africa and Middle East | Eastern Africa | Central Africa	Small	Women's Intergrated Sexual Health Pre-pipeline Appraisal and Design in Africa	To appraise and design programme to increase the use of family planning methods to reduce maternal deaths and prevent the use and access to unsafe abortion, including for marginalised and young women	82943.5	110577	0
796	2018	N/A	UN (excl. WHO)	UN	UN	UNAIDS	Multi-country	Algeria | Egypt | Jordan | Lebanon | Morocco | Sudan | Tunisia United Arab Emirates | Tunisia | Syria | Sudan | Somalia | Saudi Arabia | Qatar | Pakistan | Oman | Morocco | Libya | Lebanon | Kuwait | Jordan | Iraq | Iran | Egypt | Djibouti | Bahrain | AfghanistanSouthern Africa | Eastern Africa | Central AfricaKorea, South	Small	Addressing Gender Inequality through an HIV and Health Lens	Addressing gender inequality and GBV through an HIV and health lens could be a more effective entry point for engaging with individuals, communities, health systems and policy-makers to reduce GBV and enhance the wellbeing of all Women in their Diversity (WitD). UNAIDS will work with the Alliance as a main partner to provide technical support for the implementation of the grant through the region…	.	.	0
787	2018	N/A	USA	DHHS	DHHS-CDC	Centers for Disease Control and Prevention (CDC) - United States	Uganda	Uganda	Medium	Accelerating Comprehensive Service through Health Systems Capacity Building and Technical Assistance	Award Title: Accelerating Comprehensive HIV/AIDS Service Delivery through Health Systems Capacity Building and Technical Assistance to District Health Teams and Health Facilities in Western and West-Nile	3400000000	3.00808e+06	0
933	2018	N/A	USA	DHHS	DHHS-CDC	Centers for Disease Control and Prevention (CDC) - United States United States Department of Health & Human Services (DHHS)	Multi-country	Tunisia | Mozambique | Montenegro | Mali | Maldives | Macedonia (FYROM) | Kyrgyzstan | Jordan | Ecuador | Colombia | Bosnia and Herzegovina | Bolivia | Bhutan | Azerbaijan | Albania	Medium	Surveillance and Response to Avian and Pandemic Influenza (GPN)	This notice of funding opportunity supplemental expansion will support foreign governments through their ministries of health or other responsible entities for human health or public-health emergency preparedness in Azerbaijan, Bhutan, Bolivia, Columbia, Ecuador, Hashemite Kingdom of Jordan, Kyrgyzstan, the Maldives, Mali, Mozambique, Republic of Tunisia, and South East Europe (a multi-country pr…	1990000	1990000	0
780	2018	N/A	USA	USAID	USAID	United States Agency for International Development (USAID)	Uganda	Uganda	Large	Increasing Tuberculosis Case Notification, Detection and Treatment Outcomes Through Strengthening of Health System	The USAID Defeat TB project is a five-year project (2017 – 2022) that aims to increase tuberculosis (TB) case notification, case detection and treatment outcomes through health system strengthening with the aim of ending the TB epidemic in Uganda. Defeat TB will provide technical assistance to the National TB and Leprosy Programme (NTLP) to improve coordination of high impact and innovative inter…	20000000	20000000	0
782	2018	N/A	USA	USAID	USAID	United States Agency for International Development (USAID)	Multi-country	Ecuador | El Salvador | Guatemala | Honduras | Jamaica | Nicaragua | Paraguay | Peru | Dominican Republic,	Large	Strengthening Maternal, Newborn, and Child Health (MNCH) and Family Planning/Reproductive Health Services	URC is the lead implementer for the USAID Applying Science to Strengthen and Improve Systems (ASSIST) cooperative agreement of the Office of Health Systems in USAID’s Global Health Bureau.	185000000	185000000	0
801	2018	N/A	USA	USAID	USAID	United States Agency for International Development (USAID)	Multi-country	Egypt | Jordan | Lebanon | Morocco | Sudan | TunisiaUnited Arab Emirates | Tunisia | Syria | Sudan | Somalia | Saudi Arabia | Qatar | Pakistan | Oman | Morocco | Libya | Lebanon | Kuwait | Jordan | Iraq | Iran | Egypt | Djibouti | Bahrain | AfghanistanSouthern Africa | Eastern Africa | Central AfricaKorea, South	Large	Strengthen and Advance Developing Country Health Policy and Health Financing	Health Policy Plus (HP+) is a five-year cooperative agreement funded by the U.S. Agency for International Development under Cooperative Agreement No. AID-OAA-A-15-00051, beginning August 28, 2015. HP+ is implemented by Palladium, in collaboration with Avenir Health, Futures Group Global Outreach, Plan International USA, Population Reference Bureau, RTI International, the White Ribbon Alliance for…	185000000	185000000	0
769	2019	2019-01-04	Other	Other	Other-Govt	Other - Government Notices	Multi-country	Zambia | Uganda | Tanzania | Ghana	Small	Improvement of Detection and Monitoring of Resistant Infections	This will be achieved by using the well-tested methodology of health partnerships – partnerships between UK health institutions and their peers in LMICs where UK health workers volunteer their time - to co-develop strategies and share skills and knowledge to address priority health system issues, in this case relating to anti-microbial stewardship (AMS). This provides mutual benefit for both the …	81750	81750	0
767	2019	2019-01-07	MDBs	WBG	WBG	World Bank Group	Ethiopia	Ethiopia	Small	Consultancy Services for Public Expenditure Review in Health	This request for expression of interest is, thus, to conduct PER for health at sub-national level which is expected to generate evidence on efficiency, effectiveness and equity of health spending at decentralized level in Ethiopia.	.	.	0
761	2019	2019-01-08	WHO	WHO	WHO	World Health Organization (WHO)	Cambodia	Cambodia	Small	Provision of Cost-Effective Analysis of Health Services	WHO has been tasked with supporting the Royal Government of Cambodia to think through scenarios for creating a basic benefit package for the country. Putting together these scenarios will involve looking at the present and future burden of disease in the country, compiling a proposed list of priority services taking into account criteria to be defined (including cost-effectiveness), and undertaki…	.	.	0
758	2019	2019-01-10	MDBs	ADB	ADB	Asian Development Bank (ADB)	Sri Lanka	Sri Lanka	Small	Provision of Consultancy Services for Monitoring and Evaluation of Health System Enhancement	The proposed project will improve efficiency, equity, and responsiveness of the primary healthcare (PHC) system based on the concept of providing universal access and continuum of care to quality essential health services.	488000	488000	0
757	2019	2019-01-10	WHO	WHO	WHO-AHPSR	Alliance For Health Policy And Systems Research (AHPSR) World Health Organization (WHO)	Worldwide	Worldwide	Small	Call for the Implementation of Research Projects for Strengthening Health Systems	This call for implementation research was informed by an implementer stakeholder workshop hosted by the Alliance and IBP in August 2018. Over 25 global and local non-governmental and civil society organizations working on programmes around provision of services through drug shops convened to discuss implementer challenges and gaps. These were supplemented by 2 country case studies. Together this …	25000	25000	0
756	2019	2019-01-14	Bilateral (excl. USA, UK)	AUSTRALIA	AUSTRALIA	Australian Department of Foreign Affairs and Trade (DFAT)	Fiji	Fiji	Small	Provision of Services to Strengthen Customer Service and Patient Experience in the Health Sector	The purpose of this procurement is to identify a suitable Service Provider and Institutional Partner to help Fiji’s Ministry of Health and Medical Services (MHMS) enhance people’s experience of the health services they receive.	170195	118306	0
755	2019	2019-01-15	WHO	WHO	WHO	World Health Organization (WHO)	Philippines	Philippines	Small	Consultancy Services for Hospital Performance Indicators	The purpose of this consultancy is to develop a compendium of indicators, including metadata, which will provide guidance to countries in measuring and monitoring hospital performance.	.	.	0
747	2019	2019-01-17	Bilateral (excl. USA, UK)	GERMANY	KfW	Kreditanstalt für Wiederaufbau (KfW) - Germany Deutsche Gesellschaft für Internationale Zusammenarbeit (GIZ)	Liberia	Liberia	Large	Provision of Consulting Services on Health System Strengthening and Epidemic Prevention	Technical Cooperation is defined through the Liberian-German Health Programme, three modules (projects) that together aim at strengthening Liberia’s health system to deliver quality health services for all Liberians and protect them against disease outbreaks (objective). 1. Post Ebola Health System Strengthening (PEGSS), volume: EUR 7 million 2. Establishing Integrated Severe Infections Treatment…	.	.	0
751	2019	2019-01-20	UN (excl. WHO)	UNICEF	UNICEF	United Nations Children's Fund (UNICEF)	Regional	West Africa | Central Africa | Southern Africa | Eastern Africa	Small	Consultancy Services to Strengthen National Capacity in Cholera Prevention, Response, Control and Elimination	DEVELOPING A METHODOLOGY FOR COSTED WASH PREVENTION PLANS AND JOINT WASH-EPIDEMIOLOGICAL SYSTEMS IN FOUR SUB-SAHARAN COUNTRIES	.	.	0
750	2019	2019-01-21	WHO	WHO	WHO	World Health Organization (WHO)	Philippines	Philippines	Small	Consulting Services to Develop Medicines Price Negotiation Training Package	The Division of Health Systems is looking to hire a consultant to develop comprehensive training package and support facilitation of the training workshop on medicines price negotiation.	.	.	0
748	2019	2019-01-22	USA	USAID	USAID	United States Agency for International Development (USAID)	Regional	Eastern Africa | Central Africa | Southern Africa | West Africa	Medium	Address the Growing Challenges of Rapid Urbanization and Its Impact on Maternal, Newborn, and Child Health (MNCH) Outcomes	This is an Addendum to the 2018 Global Health BAA for Research and Development, posted on FBO.gov and Grants.gov. The purpose of this Addendum is to request Expressions of Interest (EOI) for implementation research to test solutions to address the growing challenges of rapid urbanization and its impact on maternal, newborn, and child health (MNCH) outcomes. This Addendum serves to commence the co…	5000000	5000000	0
724	2019	2019-01-24	USA	DHHS	DHHS-NIH	National Institutes of Health (NIH) - United States DHHS	Worldwide	Worldwide	Small	Targeted Implementation Science to Achieve 90/90/90 Goals for Human Immunodeficiency Virus Infection/Acquired Immune Deficiency Syndrome (HIV/AIDS) Prevention and Treatment	This Funding Opportunity Announcement (FOA) solicits implementation research projects designed in partnership with global and domestic service providers, to target the particular needs in the selected community, to achieve the 90/90/90 HIV prevention and treatment targets identified by HIV/AIDS global leadership. The targets for HIV testing are that 90% of all persons living with HIV know their s…	200000	200000	0
746	2019	2019-01-25	UN (excl. WHO)	UNICEF	UNICEF	United Nations Children's Fund (UNICEF)	Kosovo	Kosovo	Small	Provision of Services to Strengthen the Local Health System and Improve Nutritional Status	Objective 1: Strengthen families-centred health systems and local public health capacities to improve wellbeing of most vulnerable children and mothers in 15 municipalities.Objective 2. Support the integration of early child care and pre-school education; and to create enabling environment for school institutions to promote child healthy feeding, healthy behavior in a way that will progressively …	.	.	0
744	2019	2019-01-28	WHO	WHO	WHO	World Health Organization (WHO)	Cambodia	Cambodia	Small	Provision of Consultancy Services for Cost-Effectiveness Analysis of Health Services	Under the supervision of the Health Economist, WHO Cambodia, the consultant will undertake the following tasks: Develop a work plan for the activities detailed here; Input into list of services to be prioritized for analysis; Identify a costing tool to be used for costing interventions suitable to the purpose; Perform a review of costing information specific to Cambodia already available either t…	.	.	0
742	2019	2019-01-31	UN (excl. WHO)	UNICEF	UNICEF	United Nations Children's Fund (UNICEF)	Zanzibar	Zanzibar	Small	Provision of Services to Evaluate Maternal and Child Well-being and Mortality	UNICEF and UNFPA contribute to the achievement of the Afya Bora ya Mama na Mtoto project's objectives by achieving two following intermediate outcomes Intermediate Outcome 1: A strengthened health system delivers more equitable and integrated health services, including improvement of the referral system.Intermediate Outcome 2: Increased coverage of quality emergency obstetric care, newborn and ch…	.	.	0
741	2019	2019-01-31	WHO	WHO	WHO-AHPSR	Alliance For Health Policy And Systems Research (AHPSR) World Health Organization (WHO)	Worldwide	Worldwide	Small	Provision of Capacity Building Services on Intersectionality and Gender Equity	For this programme, the Alliance will select a Regional Mentor Institute (RMI) based in an LMIC. The RMI will make small research grants to early-career, LMIC-based researchers, selected through open competition, from different countries in the WHO region in which it is located. The RMI will also develop a short course on HPSR on gender and intersectionality and teach this course to the researche…	.	.	0
736	2019	2019-02-06	WHO	WHO	WHO-AHPSR	Alliance For Health Policy And Systems Research (AHPSR) World Health Organization (WHO)	Worldwide	Worldwide	Small	Provision of Services for Developing a Professional Course on Embedded Implementation Research for Health Managers	Develop a short course on embedded implementation research aimed at health managers in LMICs: The target audience for the course would be organizations or individuals looking to embed implementation research within their programmes at the country level. Some examples of this audience are ministries of health, programme managers, and other organizations working closely with implementers or support…	.	.	0
735	2019	2019-02-07	UN (excl. WHO)	UNICEF	UNICEF	United Nations Children's Fund (UNICEF)	Senegal	Senegal	Small	Provision of Services for the Evaluation of Governance Mechanisms and Programmatic Tools	This evaluation has two main Icarning-related purposcs as follows: The first purpose is to inform the recommendations that the FMF COTECH will need to make to the FMF COPIL on the redesign of the management and coordination mechanisms that will need to be put in place under the renewed partnership mandate (2.018- 2030), which aims to engage a larger number of partners and countries in the future.…	.	.	0
732	2019	2019-02-08	WHO	WHO	WHO	World Health Organization (WHO)	Multi-country	Wallis and Futuna | Viet Nam | Vanuatu | Tuvalu | Tonga | Solomon Islands | Samoa | Philippines | Papua New Guinea | Palau | New Caledonia | Nauru | Mongolia | Micronesia | Marshall Islands | Laos | Kiribati | French Polynesia | Fiji | China | Cambodia | Brunei Darussalam	Small	Provision of Services for Profiling Health Services	The Division of Health Systems (DHS) in the World Health Organization (WHO) Western Pacific Region is seeking the services of an institution/agency specialized in market research and analysis to gather data, which will help us better understand the characteristics, behaviours and preferences of the people living in the Region that we serve.	.	.	0
731	2019	2019-02-11	MDBs	WBG	WBG	World Bank Group	Kenya	Kenya	Small	Consulting Services for the Development of Health and Research Observatory Web Portal for Tracking and Analysis of Health Data	The Consultancy firm will work closely with the MoH, WHO and World Bank focal point for the National Health Observatory in the development of the KHRO portal. The scope of work includes planning, documentation, development and installation of the KHRO web portal into the MoH data center, capacity building of the MOH team in the maintenance and management of the health observatory	.	.	0
728	2019	2019-02-11	USA	DHHS	DHHS-NIH	National Institutes of Health (NIH) - United States DHHS	Worldwide	Worldwide	Medium	Accelerate Research on Implementation Science for Cancer Control	This Funding Opportunity Announcement (FOA) is associated with the research/key-initiatives/moonshot-cancer-initiative" rel="nofollow">Beau Biden Cancer Moonshot SM Initiative that is intended to accelerate cancer research. The purpose of this FOA is to support P50 Advanced Centers that will study high priority areas of cancer control implementation science, build implementation laboratories, imp…	1200000	1200000	0
730	2019	2019-02-11	WHO	WHO	WHO	World Health Organization (WHO)	Philippines	Philippines	Small	Provision of Consultancy Services to Support the Creation of Country Profiles	To support countries in creating country profiles that can be used as a resource and ‘’talking point” to inform various stakeholders and target audiences in member countries, including local digital health champions. The country profile will be structured to demonstrate the value proposition, scientific and socioeconomic rationale and imperatives, and guide a dialogue on how to further the develo…	.	.	0
727	2019	2019-02-14	Collab	Collab	Collab	Department for International Development (DFID) - United Kingdom Economic and Social Research Council (ESRC) - United Kingdom Wellcome Trust	Worldwide	Worldwide | United Kingdom	Large	Providing Evidence to Strengthen Health Systems in Low and Middle Income Countries	Research funded through this call could: engage with the contextual dynamics that shape and/or undermine effective health systems in developing countries offer practical solutions to implement health care improvements illustrate how the research findings can contribute to increasing knowledge and to the discourse for addressing other health challenges.	5280000	5280000	0
725	2019	2019-02-15	WHO	WHO	WHO	World Health Organization (WHO)	Philippines	Philippines	Small	Provision of Technical Assistance on Governance for Equity, Gender Mainstreaming and Ageing	The work will involve background research, policy and programme support as well as qualitative and quantitative analysis. It will require contribution to development of documents, reports and workshop materials, event preparation, and project management, including coordination and consultation with relevant WHO country offices, other partners and other technical units in the Regional Office when …	.	.	0
726	2019	2019-02-15	WHO	WHO	WHO-AHPSR	World Health Organization (WHO) Alliance For Health Policy And Systems Research (AHPSR)	Ethiopia	Ethiopia	Small	Provision of Technical Mentorship in Implementation Research	Through this call, the Alliance is seeking bids from interested Ethiopian institutions with teaching/ training capacity in implementation research and financial and administrative capability to serve as the mentor institution.	.	.	0
745	2019	2019-02-18	IO (non-UN)	GAVI	GAVI	Global Alliance for Vaccines and Immunization (GAVI)	Tanzania	Tanzania	Small	Provision of Monitoring Services	RFP: MONITORING AGENT SERVICES FOR THE MEASLES RUBELLA CAMPAIGN IN TANZANIA	.	.	0
722	2019	2019-02-21	UN (excl. WHO)	UNICEF	UNICEF	United Nations Children's Fund (UNICEF)	Sierra Leone	Sierra Leone	Small	Provision of Supply Chain Analysis and Design	The overall objective is to provide guidance to the Ministry of Health (MoH) (under the leadership of both EPI and DDMS) and the in-country supply chain partners and stakeholders on options to optimize their immunization and other public health commodities supply chains, through sharing results of system design (quantitative and qualitative) analysis of the various scenarios decided on by stakeho…	.	.	0
717	2019	2019-02-21	USA	DHHS	DHHS-CDC	Centers for Disease Control and Prevention (CDC) - United States United States Department of Health & Human Services (DHHS)	Nigeria	Nigeria	Medium	Conduct High Quality Public Health Research on Infectious Disease Detection and Response	The purpose of this Notice of Funding Opportunity (NOFO) is to conduct high quality public health research. Research projects may be quantitative, qualitative, and /or mixed methods epidemiological studies to conduct and monitor epidemiologic, clinical, and laboratory-based projects, surveillance, and research of important diseases in Nigeria, including but not limited to address acute febrile il…	5000000	5000000	0
718	2019	2019-02-21	USA	DHHS	DHHS-CDC	Centers for Disease Control and Prevention (CDC) - United States United States Department of Health & Human Services (DHHS)	Bangladesh	Bangladesh	Medium	Conduct High quality Public Health Research and Surveillance Activities	The purpose of this Notice of Funding Opportunity (NOFO) is to conduct high quality public health research and surveillance activities to support the government of Bangladesh and other partners to detect, prevent, and respond to disease threats. Research projects may be quantitative, qualitative, and /or mixed methods epidemiological studies, laboratory-based studies, or other types of research p…	4000000	4000000	0
720	2019	2019-02-21	USA	DHHS	DHHS-CDC	Centers for Disease Control and Prevention (CDC) - United States United States Department of Health & Human Services (DHHS)	Viet Nam	Viet Nam	Medium	Advancing Infectious Disease Detection and Response	The purpose of this program is to support activities that will fulfill four broad goals: 1. Conduct high quality research around influenza, emerging and re-emerging infectious diseases, and other public health programs including non-communicable diseases; 2. Provide training for public health professionals and select staff in basic and applied public health research, program planning, and evaluat…	.	.	0
715	2019	2019-02-25	Bilateral (excl. USA, UK)	IRELAND	IRELAND	Department of Foreign Affairs and Trade (IRISH AID) - Ireland New Zealand Ministry of Foreign Affairs and Trade (MFAT) Agenzia Italiana per la Cooperazione Allo Sviluppo (AICS) Ministry of Foreign and European Affairs (MFEA-Lux) - Luxembourg Agence Française de Développement (AFD) Swedish International Development Cooperation Agency (SIDA) Ministry of Foreign Affairs (MFA) - The Netherlands Unite…	Myanmar	Myanmar	Small	Enhancing Conflict-sensitive Approaches	The ambition of the Call is to ensure all programming is conflict sensitive, whilst prioritizing certain areas for ‘deeper scrutiny’ based on specific contexts and needs. To this end, the Funds seek a qualified technical organization that can provide support to expand and strengthen the implementation of mainstreaming conflict sensitive approaches and methodologies of the FMO and IPs, as well as …	250000	250000	0
716	2019	2019-02-25	MDBs	WBG	WBG	World Bank Group	Bosnia and Herzegovina	Bosnia and Herzegovina	Small	Provision of Consultancy Services for the Development of Methodology for Financial Data Collection, and Requirements for a Web-based Application	The objective of the consultancy is to review existing methodology for the collection, evaluation and verification of financial data, and develop a road map and the functional and technical requirements for a new web-based database application to monitor financial data and reporting of key public finance entities in the public health sector. The Consultant will make available two experts (functio…	.	.	0
714	2019	2019-02-27	BMGF	BMGF	BMGF	Other - Government Notices Bill & Melinda Gates Foundation (B&MGF)	Ethiopia	Ethiopia	Small	Provision of Services for Conduction an Assessment of Nutrition-Related Information Systems	1. To gather information on the various information systems including the software and platform being used to capture nutrition- related data (specially as they pertain to maternal, infant and young child nutrition (MIYCN)) at national, sub-national, facility, individual and community level including data flow, quality assurance, feedback loops, interoperability, implementation level and financin…	.	.	0
713	2019	2019-02-28	WHO	WHO	WHO	World Health Organization (WHO)	Philippines	Philippines	Small	Consultancy Services for Health Expenditure Tracking Health Accounts	We are seeking to fill a roster of consultants, who can support the Health Policy and Financing Unit (HPF) under the Division of Health System in the Western Pacific Regional Office in updating health expenditure estimates using the System of Health Accounts (SHA) 2011 framework and providing technical assistance to several countries in the region. The main duration for the output-based contract …	.	.	0
125	2019	2019-03-01	Bilateral (excl. USA, UK)	CANADA	CANADA	Global Affairs Canada (GAC)	Multi-country	Viet Nam | Nepal	Large	Strengthening Health Systems and Improving Nutrition in Nepal and Vietnam	This project works in collaboration with local governments in Nepal and Vietnam to make necessary health services and interventions accessible to children less than two years of age and their mothers.	4.21458e+06	3.1765e+06	0
709	2019	2019-03-08	Collab	Collab	Collab	African Population And Health Research Center (APHRC) World Health Organization (WHO)	Worldwide	Worldwide	Small	Research on Citizen Responsiveness and Empowerment in Health Insurance Programmes	The objectives of this research programme are to: • Support the generation of new knowledge on how existing initiatives and institutional arrangements within the context of existing health insurance type programmes have been able (or not) to empower citizens to be aware of and effectively exercise their entitlements • Develop analytically generalizable learning based on this knowledge for researc…	75000	75000	0
710	2019	2019-03-08	WHO	WHO	WHO-AHPSR	Alliance For Health Policy And Systems Research (AHPSR) World Health Organization (WHO)	Worldwide	Worldwide	Small	Research on Citizen Responsiveness and Empowerment in Health Insurance Programmes (Same project different coalition of donours)	The Alliance and HGF invite research proposals to better understand how initiatives to empower citizens to be aware of and exercise their entitlements within the context of existent health insurance programmes have succeeded or not in this endeavor. Examples of these include initiatives to inform beneficiaries of their entitlements, those that seek to enable beneficiaries to act on this informati…	75000	75000	0
705	2019	2019-03-13	UN (excl. WHO)	UNICEF	UNICEF	United Nations Children's Fund (UNICEF)	Ethiopia	Ethiopia	Small	Consultancy Services for Situation Analysis of Implementation of Breast-Milk Substitute Code	To assess what done, where, and by whom, along with gaps for improvements and potential paralleling mechanisms with regards to the implementation, monitoring, and enforcement of the BMS code in Ethiopia	.	.	0
704	2019	2019-03-14	USA	DHHS	DHHS-NIH	National Institutes of Health (NIH) - United States DHHS	Worldwide	Worldwide	Small	Planning for Non-Communicable Diseases and Disorders Research Training Programs	This Funding Opportunity Announcement (FOA) encourages applications for the "Planning for Non-Communicable Diseases and Disorders Research Training Programs in Low and Middle-Income Countries" (Global NCD D71). The Fogarty International Center (FIC) will support planning of innovative research training programs that are designed to build sustainable NCD research capacity at the institution(s) in …	46000	46000	0
702	2019	2019-03-15	WHO	WHO	WHO	World Health Organization (WHO)	Philippines	Philippines	Small	Provision of Services for the Design and Delivery of Global Health Learning Centre	The chosen contractor will: propose to WHO a detailed week by week design for a two-month full-time and two-month part-time English Language curriculum with weekly educational objectives. Health topics and modern, participatory adult learning methodologies to be used for attaining the objectives should be specified; arrange the online English Language proficiency testing prior to course commencem…	.	.	0
703	2019	2019-03-15	WHO	WHO	WHO	World Health Organization (WHO)	Multi-country	China | Viet Nam | Mongolia | Laos | Cambodia	Small	Provision of Consultancy Services to Support the Health Policy and Financing Unit	as “institution” to serve as service provider, who can support the Health Policy and Financing Unit (HPF) under the Division of Health System in the Western Pacific Regional Office in the programme management of the study visits of four participating countries (namely, Cambodia, Lao PDR, Mongolia and Viet Nam) to several provinces in China.	.	.	0
701	2019	2019-03-17	WHO	WHO	WHO	World Health Organization (WHO)	Afghanistan	Afghanistan	Small	Provision of Consultancy Service for Assessment Tool on Capacity of Healthcare Facilities and Providers	Objectives of the present activity To assess the current capacity of healthcare providers and health facilities to address GBV in 13 target provinces To obtain baseline data for evaluation of WHO/MOPH GBV health response programme in the country.	.	.	0
834	2019	2019-03-28	IO (non-UN)	EU	EU	Other - European Union	Regional	West Africa | Southern Africa | Eastern Africa | Central Africa	Large	Support to Deliver and Uptake Medical Interventions in Health Systems	Despite the abundant evidence on the safety and efficacy of available life-saving medical interventions, there is limited understanding of how to deliver these interventions effectively to populations that urgently need them. The purpose of this Call for Proposals is to support actions that will facilitate the translation of research results of medical interventions into policies and practices fo…	8761311	9810000	0
697	2019	2019-03-29	USA	USAID	USAID	United States Agency for International Development (USAID)	Multi-country	Tajikistan | Kyrgyzstan | Kazakhstan	Small	Provision of Services to Provide Information to Ensure Long-Term Sustainability of Health Response (RFI)	The RFI responses should offer initial ideas (not in detail) on how to 1) assist the government(s), local NGOs, and other partners to maintain the HIV response in the context of decreasing external support and 2) ensure long-term sustainability of the HIV response.	.	.	0
696	2019	2019-03-29	WHO	WHO	WHO	World Health Organization (WHO)	Worldwide	Worldwide	Small	Consultancy Services for Conducting Harmonizing Identification in the Health Sector	In collaboration with the WHO/DPS office and the Pacific Health Information Network (PHIN) the purpose of this contract is to map existing identifiers in the civil registration, civil identification systems and the health sector in the Pacific for better continuity of care.	.	.	0
694	2019	2019-04-01	USA	USAID	USAID	United States Agency for International Development (USAID)	Regional	Central Asia	Small	Provision of Services to the Improvement the Detection and Treatment of Tuberculosis	The Contractor must provide a set of solutions that achieves the outlined objectives and contributes to measurable improvements in key national TB indicators, which are collected and reported by National TB Programs (NTPs) in each country, and are also included in the annual Global TB Report published by the World Health Organization (WHO).	.	.	0
693	2019	2019-04-02	Other	Other	Other-BL	Natural Environment Research Council (NERC) - United Kingdom	Worldwide	Worldwide	Medium	Interventions on Mitigating the Burden of Infectious and Non-communicable Disease	This call will support interdisciplinary research projects addressing contextual influences on infections and/or NCDs. Projects may seek to determine the extent to which contextual factors influence rates of NCD/infection, and/or how this influence can be accounted for or mitigated through culturally-sensitive intervention. To maximise impact, we encourage applications where the contextual factor…	1.99864e+06	2.55091e+06	0
691	2019	2019-04-05	UN (excl. WHO)	UNICEF	UNICEF	United Nations Children's Fund (UNICEF)	Timor-Leste	Timor-Leste	Small	Provision of Consultancy Services to Conduct a Study to Identify Indirect Financial Barriers	Governments worldwide have embraced the concept of universal health coverage as early as 2005, however, few low-income countries have achieved it (1). This is due to numerous barriers that hamper access to needed health services. These barriers include geographical access, availability, affordability, and acceptability. Indirect financial barriers to access in particular, such as transport, famil…	.	.	0
689	2019	2019-04-08	USA	USAID	USAID	United States Agency for International Development (USAID)	Ethiopia	Ethiopia	Small	Increasing The Quality, Access, And Sustainability Of Tuberculosis Services (RFI)	To contribute to the global and US government goals of ending TB, the activity will be focused and deliberate to implement high impact TB/DR-TB case finding and TB prevention strategies, to improve access and utilization of TB diagnostics including universal access to DST, to improve access to quality assured and patient centered TB /DR-TB management services and in strengthening health systems. …	.	.	0
690	2019	2019-04-08	USA	USAID	USAID	United States Agency for International Development (USAID)	Ethiopia	Ethiopia	Small	Provision of Services to Address Critical Gaps in Tuberculosis Interventions	This request for information (RFI) is a preliminary call for expressions of interest for a potential activity to address critical gaps of the comprehensive Tuberculosis (TB) program in Ethiopia. The potential activity will build on the previous USAID TB activities; HEAL TB, Challenge TB and PHSP which were awarded to Management Sciences for Health in 2011, KNCV in 2014 and Abt associates in 2015 …	.	.	0
685	2019	2019-04-11	UK	DFID	DFID	Department for International Development (DFID) - United Kingdom	Nigeria	Nigeria	Small	Provision of Services for Baseline Assessment	Malaria Consortium is inviting confidential written expression of interests from qualified persons. If you are interested in this opportunity, you are invited to submit by e-mail a short proposal including a detailed financial proposal and a narrative explanation of the necessary resources, as well as proof of previous experience in similar exercises, supplemented by relevant references. The narr…	.	.	0
686	2019	2019-04-11	UN (excl. WHO)	UNICEF	UNICEF	United Nations Children's Fund (UNICEF)	Madagascar	Madagascar	Small	Provision of Consultancy Services for Nutrition Supply Chain Assessment	LRPS MADA 2019- 9147607 ASSESSMENT OF CURRENT NUTRITION PROGRAMME SUPPLY CHAINS FOR HARMONISATION AND INTEGRATION INTO THE NATIONAL SUPPLY SYSTEM (MADAGASCAR)Assessment supply chain RUTF Nutrition LRPS MADA-2019-9147607 The purpose of this Request for Proposals for Services (“RFPS”) is to invite proposals for the assessment of current nutrition program supply chains for harmonization and integrat…	.	.	0
683	2019	2019-04-14	Foundation (non-BMGF)	FOUNDATION	FOUNDATION	Other - Private Foundations / Corporations	Senegal	Senegal	Small	Provision of Services to Implement Data Collection Components	The Service Provider will make a good faith effort to complete the following tasks necessary to implement the research activities that will be described in detail in the approved study protocol. The Service Provider is responsible for the following key activities: 1. Study preparation2. Study sampling3. Data collection4. Data queries and dissemination of results	.	.	0
684	2019	2019-04-14	UN (excl. WHO)	UNICEF	UNICEF	United Nations Children's Fund (UNICEF)	Uzbekistan	Uzbekistan	Small	Provision of Services to Conduct Assessment on Potential Impact of Healthcare Reforms to Immunization Initiaves	To assess the possible effects of health reforms on quality and access to immunization services, identify key gaps and bottlenecks in the systems in need of urgent financial and/or technical support and develop key recommendations for advocacy at policy level.The consultancy will focus on assessment of healthcare reforms in general and will conduct more in-depth assessment of its impact to immuni…	.	.	0
681	2019	2019-04-16	Collab	Collab	Collab	Other - Government Notices Other - European Union	Regional	Eastern Europe | Western Europe | India | Worldwide	Large	Advancing the Efficacy and Safety, Duration of Immunity, and Reactivity Against an Increased Breadth of Influenza Strains	The EU and India have agreed on a flagship call topic for international cooperation on influenza vaccine aiming at advancing the efficacy and safety, duration of immunity, and reactivity against an increased breadth of influenza strains.	32700000	32700000	0
680	2019	2019-04-16	USA	USAID	USAID	United States Agency for International Development (USAID)	Regional	Eastern Africa | Central Asia | Zimbabwe | Zambia | Viet Nam | Uzbekistan | Ukraine | Uganda | Tanzania | Tajikistan | South Africa | Philippines | Pakistan | Nigeria | Mozambique | Malawi | Kyrgyzstan | Kenya | Indonesia | India | Ethiopia | Congo, The Democratic Republic of | Cambodia | Bangladesh | Afghanistan	Large	Tuberculosis Implementation Framework Agreement	The Tuberculosis Implementation Framework Agreement (TIFA) is a key component of the USAID Global Accelerator to End Tuberculosis. USAID’s investments are most successful when they are coupled and aligned with strong commitments from other governments and partners. To accelerate action, TIFA will leverage additional resources from priority countries in order to meet the UN target of treating 40 m…	300000000	300000000	0
678	2019	2019-04-17	UK	DFID	DFID	Department for International Development (DFID) - United Kingdom	Nigeria	Nigeria	Small	Provision of Services for Mapping of Hard-to-Reach Communities and Service Readiness Assessment	Request for Expression of Interest for firms or institutions to conduct mapping of hardto-reach communities and service readiness assessment of PPMVs, PHCs and referral health facilities in hard-to-reach communities in Kano, Lagos and Kaduna States under the DFIDfunded SUNMAP2 programme and baseline assessment for ICCM intervention.	.	.	0
679	2019	2019-04-17	WHO	WHO	WHO	World Health Organization (WHO)	Worldwide	Worldwide	Small	Provision of Services for Country Pharmaceutical Pricing Systematic Review	The purpose of this Request for Proposals (RFP) is to enter into a contractual agreement with a successful bidder and select a suitable contractor to carry out the following work: Perform or update a series of up to 10 systematic reviews and synthesis of all relevant evidence addressing specific research questions regarding country pharmaceutical pricing policies, in accordance with the WHO guide…	.	.	0
677	2019	2019-04-19	WHO	WHO	WHO	World Health Organization (WHO)	Malaysia	Malaysia	Small	Provision of Assessment on Marginalized Populations at Risk and Living with Human Immunodeficiency Viruses (HIV) and Co-infections	Leaving no-one behind – Marginalized populations at risk for HIV and living with HIV and co-infections. Purpose/Specific Objective of the Activity to understand causes for reluctance to come forward for HIV testing and start treatment to identify health service delivery and health systems factors which delay diagnosis and treatment for populations most at risk for HIV including non-Malaysian citi…	.	.	0
676	2019	2019-04-20	Other	Other	Other-BL	Korea International Cooperation Agency (KOICA) United Nations (UN)	Kiribati	Kiribati	Small	Provision of Consultancy Services on Strengthening Public Health and Clinical Services	In collaboration with the WHO Division of Pacific Technical Support (DPS), the WHO Country Liaison Office for Kiribati, and the Government of Kiribati, the contractor is to provide technical support to strengthening public health and clinical services on climate-sensitive health risks in Kiribati.	.	.	0
674	2019	2019-04-24	WHO	WHO	WHO	World Health Organization (WHO)	Cambodia	Cambodia	Small	Provision of Consultancy Services on Universal Health Coverage Systems	In the course of this work, the STC will undertake project management, provide technical support, facilitate policy dialogue and technical discussion, and generate and communicate evidence and information to support policy making. The specific areas of focus include, but are not limited to, assessment of service delivery bottlenecks in primary care; analysis of service delivery coverage; design o…	.	.	0
672	2019	2019-04-25	WHO	WHO	WHO	World Health Organization (WHO)	Solomon Islands	Solomon Islands	Small	Provision of Consultancy Services for Integrated Management of Childhood Illnesses	Provide technical assistance to the Solomon Islands Ministry of Health and Medical Services (MHMS) in reviewing, analysing and identifying gaps in the Integrated Management of Childhood Illnesses (IMCI) program status in Solomon Islands and develop a costed 5 -years action plan for IMCI.	.	.	0
670	2019	2019-04-26	Bilateral (excl. USA, UK)	AUSTRALIA	AUSTRALIA	Australian Department of Foreign Affairs and Trade (DFAT)	Fiji	Fiji	Small	Provision of Services for Perinatal Morbidity and Mortality Review and Strategy Development	Given this context, Fiji is now looking for an in-depth analysis to understand the drivers of perinatal mortality and morbidity to facilitate a MHMS owned plan to help reach its national targets and beyond.	.	.	0
667	2019	2019-04-26	WHO	WHO	WHO	World Health Organization (WHO)	Kenya	Kenya	Small	Provision of Services for Conducting Public Expenditure Tracking Survey	The main objective of a Public Expenditure Tracking Survey (PETS) is to examine flows of public resources to decentralized levels and front-line providers which ultimately serve the well-being of users. The tool has been typically used for tracking use of resources in social sectors, including education and health, in contexts of weak institutional settings.	.	.	0
669	2019	2019-04-26	WHO	WHO	WHO	World Health Organization (WHO)	Cambodia	Cambodia	Small	Universal Health Coverage Consultancy with a Focus on Health Policy, Health Financing and Health Informatics	The purpose of the STC is to provide technical assistance to Ministry of Health, Cambodia in accelerating progress towards universal health coverage (UHC) in Cambodia, with a particular focus on health policy (including human resources for health), health financing and health informatics.	.	.	0
663	2019	2019-05-02	MDBs	WBG	WBG	World Bank Group	Congo, The Democratic Republic of	Congo, The Democratic Republic of	Small	Provision of Consultancy Services to Conduct a Follow-Up Survey for Impact Evaluation	The assignment will be for the implementation of a follow-up study that includes household and health facility-based surveys. The large-scale surveys will be fielded in the first quarter of 2020 in the provinces of Kwango, Kwilu, Mai-Ndombe, Haut-Katanga, Haut-Lomami, Lualaba and Tanganyika. Preparatory work will start in the third quarter of 2019. The firm will work under the direct supervision …	.	.	0
664	2019	2019-05-02	MDBs	WBG	WBG	World Bank Group	Congo, The Democratic Republic of	Congo, The Democratic Republic of	Small	Provision of Consultancy Services for Follow-Up Survey on Impact Evaluation	The assignment will be for the implementation of a follow-up study that includes household and health facility-based surveys. The large-scale surveys will be fielded in the first quarter of 2020 in the provinces of Kwango, Kwilu, Mai-Ndombe, Haut-Katanga, Haut-Lomami, Lualaba and Tanganyika. Preparatory work will start in the third quarter of 2019. The firm will work under the direct supervision …	.	.	0
661	2019	2019-05-06	MDBs	WBG	WBG	World Bank Group	Zambia	Zambia,	Small	Provision of Services for Strengthening Regional Public Health Institutions and Capacity for Surveillance and Response	The consultant will be responsible for the following activities and deliverables: Mapping of Laboratories and Surveillance Networks in Africa	.	.	0
649	2019	2019-05-07	USA	DHHS	DHHS-NIH	National Institutes of Health (NIH) - United States DHHS	Worldwide	Worldwide	Small	Support Multilevel, Transdisciplinary Population Health Interventions	This funding announcement promotes research that utilizes interventions targeting multiple levels, including the individual level (behavioral, familial) and clinical/community level (including the health care system at both the regional and national level). Applications submitted to this funding announcement should recognize the complexities of the multi-factorial origins of health outcomes, and …	.	.	0
650	2019	2019-05-07	USA	DHHS	DHHS-NIH	National Institutes of Health (NIH) - United States DHHS	Worldwide	Worldwide	Small	Dissemination and Implementation Research in Health (duplicate but with different eligibility for recipients)	The purpose of this dissemination and implementation research funding opportunity announcement (FOA) is to support innovative approaches to identifying, understanding, and developing strategies for overcoming barriers to the adoption, adaptation, integration, scale-up and sustainability of evidence-based interventions, tools, policies, and guidelines. Conversely, there may be a benefit in underst…	200000	200000	0
654	2019	2019-05-07	USA	DHHS	DHHS-NIH	National Institutes of Health (NIH) - United States DHHS	Worldwide	Worldwide	Small	Dissemination and Implementation Research in Health (duplicate but with different eligibility for recipients)	This Funding Opportunity Announcement (FOA) encourages investigators to submit research grant applications that will identify, develop, test, evaluate and/or refine strategies to disseminate and implement evidence-based practices (e.g. behavioral interventions; prevention, early detection, diagnostic, treatment and disease management interventions; quality improvement programs) into public health…	50000	50000	0
655	2019	2019-05-07	USA	DHHS	DHHS-NIH	National Institutes of Health (NIH) - United States DHHS	Worldwide	Worldwide	Small	Dissemination and Implementation Research in Health (duplicate but with different eligibility for recipients)	This Funding Opportunity Announcement (FOA) encourages investigators to submit research grant applications that will identify, develop, evaluate and refine effective and efficient methods, systems, infrastructures, and strategies to disseminate and implement evidence-based health behavior change interventions, evidence-based prevention, early detection, diagnostic, treatment and management, and q…	50000	50000	0
656	2019	2019-05-07	USA	DHHS	DHHS-NIH	National Institutes of Health (NIH) - United States DHHS	Worldwide	Worldwide	Small	Dissemination and Implementation Research in Health (duplicate but with different eligibility for recipients)	This Funding Opportunity Announcement (FOA) encourages investigators to submit research grant applications that will identify, develop, test, evaluate and/or refine strategies to disseminate and implement evidence-based practices (e.g. behavioral interventions; prevention, early detection, diagnostic, treatment and disease management interventions; quality improvement programs) into public health…	50000	50000	0
646	2019	2019-05-10	Collab	Collab	C-ML	United Nations Development Programme (UNDP) Global Fund to Fight AIDS, Tuberculosis and Malaria (GFATM)	Belize	Belize	Small	Establishment of Community-Based Pathways Into Public Health Systems	This project, funded by the GFATM, sets up a plan for countering the HIV and TB diseases in Belize over the 2019-2021 period, focusing on vulnerable populations, primarily: MSMs and transgender women, people living with HIV (PLHIV), including vulnerable children and orphans, and TB patients. The project will support prevention, treatment and adherence of PLHIV and TB treatment. To do so, it will …	9350	4639.05	0
647	2019	2019-05-10	IO (non-UN)	AU	AU	African Union Commission (AU)	Regional	Central Africa | Southern Africa | Eastern Africa | West Africa | North Africa and Middle East	Small	Provision of Consultancy Services to Establish and Strengthen the Network of National Institutes of Health	The objective of the consultancy is to complement Africa CDC’s efforts to assess, establish, and strengthen the organizational structures and programme priorities of NPHIs in the Community of Portuguese Language Countries (CPLP) in Africa.	.	.	0
648	2019	2019-05-10	IO (non-UN)	GFATM	GFATM	Global Fund to Fight AIDS, Tuberculosis and Malaria (GFATM)	Regional	Central Africa | West Africa	Small	Provision of Consultancy Services to Review Investments in Community Health	The main objective of the review is to better understand how Global Fund’s current investments in community health care contribute to scaling-up effective interventions for HIV, TB and malaria, in selected countries. Specifically, the reviewed is aimed at identifying and documenting successes and challenges in the planning, implementation and monitoring of community health care, including: Assess…	.	.	0
692	2019	2019-05-10	USA	USAID	USAID	United States Agency for International Development (USAID)	Worldwide	Worldwide	Medium	Provision of Forecast and Supply Planning Modernization Solution	The purpose of this procurement is to develop the next generation of FASP tools for GHSC-PSM project from a vendor who has proven experience in developing software products, well documented capabilities within forecasting, statistical analysis, and user centric design. The solution will be designed to be modular, built on modern technology stack, operating system agnostic with both web based as w…	.	.	0
644	2019	2019-05-11	WHO	WHO	WHO	World Health Organization (WHO)	Laos	Laos	Small	Provision of Technical Assistance in Developing and Implementing Antimicrobial Resistance Surveillance	The consultant will report to, and be guided by, the WHO Country Office. In collaboration with the Ministry of Health (MoH) of Lao PDR, the WHO Representative, the WHO Health Emergency Programme and Health System Development teams, the consultant will conduct activities described below and submit regular reports for each activity. Plan and coordinate the establishment and continual improvement of…	.	.	0
642	2019	2019-05-12	USA	USAID	USAID	United States Agency for International Development (USAID)	Haiti	Haiti	Small	Provision of Consultancy Services to Assess the Delivery of Primary Health Care Services	The overall objective is for the VRS II Contractor to perform quantitative and qualitative verification of Project Santé-supported sites to assess the delivery of primary health care services. These primary health care services are defined within MSPP’s PES with special emphasis on the following: Maternal and Child Health (MCH) including Water, Sanitation, and Hygiene (WASH) and Nutrition; Family…	.	.	0
641	2019	2019-05-15	Bilateral (excl. USA, UK)	AUSTRALIA	AUSTRALIA	Australian Department of Foreign Affairs and Trade (DFAT)	Vanuatu	Vanuatu	Small	Provision of Consultancy Services for Health Program Implementation	The managing contractor, through the technical team, will: Prepare and implement a strategic framework that outlines program principles, approaches and activities; Prepare annual workplans in collaboration with MOH departmental directors, for approval by the Health Sector Steering Committee; Lead the delivery of agreed workplans, adopting a supporting, facilitative approach with program stakehold…	.	.	0
640	2019	2019-05-15	MDBs	WBG	WBG	World Bank Group	Multi-country	Madagascar | Cote d Ivoire | Central African Republic | Burkina Faso | Guinea | Congo, The Democratic Republic of | Mali | Senegal	Small	Provision of Services for Technical Assistance on Results Management and Financial Monitoring	Technical assistance on results management and financial monitoring for the Global Financing Facility French-speaking countries.Including Senegal, Mali, DRC, Guinea, Burkina Faso, CAR, Ivory Coast, Madagascar and possible other French speaking countries that may become part of the GFF in near future. The consultant will be a firm	.	.	0
639	2019	2019-05-15	WHO	WHO	WHO	World Health Organization (WHO) Tropical Disease Research (TDR)	Worldwide	Worldwide | Switzerland	Small	Developing the Gender Research Toolkit	Pilot TDR toolkit on intersectional gender analysis in research on infectious diseases of poverty through generation of intersectionality case studies Understanding the intersection of gender with other social stratifiers is critical in the prevention and control of infectious diseases. However, there is a lack of clear guidance for researchers and research managers to adequately incorporate gend…	100000	100000	0
638	2019	2019-05-16	IO (non-UN)	GFATM	GFATM	Global Fund to Fight AIDS, Tuberculosis and Malaria (GFATM)	Regional	Central Africa | West Africa	Small	Provision of Consultancy Services to Understand Health Financing Landscape	The purpose of the review is to have a deeper understanding of the health financing landscape in each country. In particular, understand: how resources are mobilized; how they are pooled and how health care services are purchased, in selected countries in West and Central African(WCA) and how this affects access to HIV, TB and Malaria services. The analysis should also include a review of existin…	.	.	0
637	2019	2019-05-16	WHO	WHO	WHO	World Health Organization (WHO)	Tuvalu	Tuvalu	Small	Provision of Technical Assistance for Drafting the Annual Health Report 2018	The Ministry of Health of Tuvalu has been publishing annual health reports with key health statistics, outcomes and analysis in line with the Health Reform Strategy 2016 – 2019. This contract is to support the Ministry to draft the annual health report 2018 as a monitoring tool for the Strategy and to partly inform the upcoming 2020-2024 Strategic Planning process.	.	.	0
635	2019	2019-05-17	IO (non-UN)	GAVI	GAVI	Global Alliance for Vaccines and Immunization (GAVI)	Multi-country	Tanzania | Sudan | Senegal | Pakistan | Myanmar | Madagascar | Ghana | Bangladesh	Small	Provision of Vaccine Wastage Study	The main objectives of this study are the following: 1) Establish a consistent methodology for vaccine wastage assessments in the four countries.2) Provide an estimated open and closed vial wastage rate for each country and each antigen included in the assessment.3) Identify the key drivers for vaccine wastage in these four countries and estimate their relative impact. 4) Identify the critical ga…	.	.	0
634	2019	2019-05-19	Foundation (non-BMGF)	FOUNDATION	FOUNDATION	Other - Private Foundations / Corporations	Worldwide	Worldwide	Small	Support on Health, Education in Early Childhood Development, Child Protection and a Child-specific Response to Emergencies	The UBS Optimus Foundation is an independent non-profit philanthropic organization established by UBS AG in 1999. The foundation supports high-quality, innovative, impactful projects around the world focusing on three core areas for children: health, early education and protection. More information about the aims and interests of the UBS Optimus Foundation is available on our webpage (www.ubs.com…	.	.	0
633	2019	2019-05-20	MDBs	WBG	WBG	World Bank Group	Pakistan	Pakistan	Small	Provision of Services for Conducting Research on Allocative Efficiency in Immunization Service Delivery	The World Bank is seeking to hire a firm to undertake this analysis to gather data on the costs and benefits of a range of models of service delivery in different demographic contexts. Based on these data, recommendations will be made regarding allocative efficiency of current and additional investments by the government in increasing effective immunization service delivery across Pakistan. The a…	.	.	0
632	2019	2019-05-21	WHO	WHO	WHO-AHPSR	World Health Organization (WHO) Alliance For Health Policy And Systems Research (AHPSR)	Worldwide	Worldwide | Switzerland	Small	Provision of Technical Support to Enhance the Adaptation and Implementation of Health Systems Guidelines	the Alliance invites proposals to establish a Technical Support Centre (TSC) to strengthen the programme of work on Research to Enhance the Adaptation and Implementation of Health Systems Guidelines. The RAISE projects will benefit from ongoing technical and scientific assistance from a Support Centre with a strong skill mix in implementation and health systems research, as well as guideline deve…	.	.	0
631	2019	2019-05-24	Foundation (non-BMGF)	FOUNDATION	FOUNDATION	Robert Wood Johnson Foundation (RWJF)	Worldwide	Worldwide	Small	Advancing Health Equity Learning Collaborative	The AHE Learning Collaborative will offer technical assistance and capacity building services to state Medicaid agencies, Medicaid managed care organizations (MMCOs), and health care delivery organizations who agree to team up for this project. Each team will consist of representatives from a state Medicaid agency, a MMCO operating in that state, and two or more provider organizations or systems …	.	.	0
629	2019	2019-05-30	BMGF	BMGF	BMGF	Bill & Melinda Gates Foundation (B&MGF)	Viet Nam	Viet Nam	Small	Provision of Services to Assess the Effectiveness of Policies Relating to Breastfeeding Promotion, Protection, and Support	Purpose: Alive & Thrive seeks to contract with a qualified research firm in Viet Nam to review the content, implementation, and potential impact of policies relating to BMS Code in Viet Nam. The specific objectives are: 1) Review the content of BMS Code policies in Viet Nam; 2) Review the implementation, coverage, monitoring, and enforcement of these policies; 3) Examine the potential impact of t…	.	.	0
627	2019	2019-05-30	Collab	Collab	Collab	Economic and Social Research Council (ESRC) - United Kingdom Department for International Development (DFID) - United Kingdom Wellcome Trust	Regional	West Africa | Southern Africa | South Asia | North Africa and Middle East | Latin America and Caribbean | Eastern Africa | East Asia and Pacific | Central Asia | Central Africa | United Kingdom	Small	Providing Evidence to Improve Health Systems in Low and Middle Income Countries (Foundation Grant)	Health systems in low- and middle-income countries face the challenges of substantial socioeconomic and health inequalities, rapid globalisation and evolving disease burdens. We need a robust evidence base to strengthen health systems and improve the delivery of healthcare. Our reviewers are looking for proposals that will generate evidence on how to strengthen and improve health systems in low- …	.	.	0
628	2019	2019-05-30	UN (excl. WHO)	UNFPA	UNFPA	United Nations Population Fund (UNFPA)	Haiti	Haiti	Small	Provision of Services for the Analysis of the Sexual, Reproductive, Maternal, Newborn and Adolescent Workforce	To conduct a national study which assesses the availability, accessibility, acceptability and quality of the Sexual, Reproductive, Maternal, Newborn and Adolescent (SRMNAH) workforce in Haiti, both in the present day and under various future scenarios.	.	.	0
626	2019	2019-06-03	USA	DHHS	DHHS-CDC	Centers for Disease Control and Prevention (CDC) - United States United States Department of Health & Human Services (DHHS)	Uganda	Uganda	Medium	Harmonized and Sustainable Health Sector Response to Human Immunodeficiency Virus/Acquired Immune Deficiency Syndrome and Other Infectious Diseases	The purpose of this NOFO is to support achievement of HIV epidemic control in Uganda by supporting the MOH to create and disseminate key national policies, increase technical capacity, ensure quality of health, improve data quality and utilization, and provide leadership and direction to all partners engaged in the epidemic response. By funding and working with the MOH directly, this NOFO also se…	4000000	4000000	0
625	2019	2019-06-04	WHO	WHO	WHO	World Health Organization (WHO)	Philippines	Philippines	Small	Provision of Consultancy Services for Strengthening Regulatory System for Traditional and Complementary Medicine	PURPOSE/SPECIFIC OBJECTIVE OF THE ACTIVITY To facilitate information sharing on common issues related to strengthening regulatory system for traditional and complementary medicine and discussion with Member States in the WHO Western Pacific Region, this APW aims to develop a report on current status of adverse event reporting system for traditional and complementary medicine (T&CM) in the Region …	.	.	0
623	2019	2019-06-05	USA	DHHS	DHHS-CDC	Centers for Disease Control and Prevention (CDC) - United States United States Department of Health & Human Services (DHHS)	Multi-country	Viet Nam | Thailand | Singapore | Philippines | Malaysia | Laos | Indonesia | Timor-Leste | Cambodia | Myanmar | Brunei Darussalam | East Asia and Pacific | Latin America and Caribbean | Central Africa | Southern Africa | Eastern Africa | West Africa | North Africa and Middle East	Large	Strengthening Applied Epidemiology and Sustainable International Public Health Capacity	The purpose of this program is to partner with 1). Established Global Network; 2). established Regional Networks of public health training institutions in target regions (Sub- Saharan Africa and Asia/Western Pacific) to strengthen and sustain applied epidemiology and public health capacity in Field Epidemiology (laboratory) Training Programs. The long-term purpose of this NOFO is to improve surve…	20000000	20000000	0
624	2019	2019-06-05	USA	DHHS	DHHS-CDC	Centers for Disease Control and Prevention (CDC) - United States United States Department of Health & Human Services (DHHS)	Worldwide	Worldwide	Medium	Building and Strengthening Public Health Impact, Systems, Capacity, and Security	The purpose of this NOFO is to provide supplemental funding to organizations previously awarded through this NOFO. Only current active recipients are able to apply for additional funding. Funding should be used to augment current activities. Funds must be expended before the end of the current budget period.	2000000	2000000	0
617	2019	2019-06-10	UN (excl. WHO)	UN	UN	United Nations Office for Project Services (UNOPS)	Myanmar	Myanmar	Small	Provision of Technical Assistance Services for Monitoring and Evaluation Strategy Development for Access to Health Fund	The Access to Health Fund is seeking a qualified company to support the development of a Monitoring and Evaluation Strategy for the Fund in close collaboration with the M&E Team of the Fund Management Office and in consultation with the Fund donors. The M&E Strategy is expected to provide a practical, meaningful and feasible guidance for monitoring and evaluation efforts over the lifetime of the …	.	.	0
618	2019	2019-06-10	WHO	WHO	WHO	World Health Organization (WHO)	Philippines	Philippines	Small	Provision of Services to Develop a Report on Potential Contribution of Traditional and Complementary Medicine	This APW aims to develop a report on potential contribution of traditional and complementary medicine (T&CM) to address health needs of ageing population in the Western Pacific Region. It will focus on potential contribution made by T&CM to implement four action pillars of the Regional Framework for Action on Ageing and Health in the Western Pacific (2014-2019), specifically to promote healthy ag…	.	.	0
616	2019	2019-06-11	MDBs	ADB	ADB	Asian Development Bank (ADB)	Papua New Guinea	Papua New Guinea	Medium	Provision of Performance Monitoring and Evaluation Services	Purpose The purpose of the independent M&E process is to minimize risk and support ongoing HSSDP improvement with the ultimate goal of sustainable health system change. Formative M&E will continue throughout the life of the Project augmented by the outcome and impact analysis for health system change.	1600000	1600000	0
615	2019	2019-06-13	MDBs	WBG	WBG	World Bank Group	Saint Lucia	Saint Lucia	Small	Provision of Consultancy Services for an Assessment of Public Health Facilities	The consulting services (“the Services”) include a) Review existing literature and initiatives which will include but not limited to the Pan American Health Organization SMART Hospital Facilities Assessment, Department of Health and Wellness Quality Policy, Standards for Health Care Workers, Standards for Health Care Facilities, the Essential Package of Health Services for guidance on the require…	.	.	0
613	2019	2019-06-14	Collab	Collab	Collab	International Development Research Centre (IDRC) - Canada Swiss Agency for Development and Cooperation (SDC) OPEC Fund for International Development (OFID) United Nations (UN)	Multi-country	Uganda | Tanzania | Sri Lanka | Kenya | Bangladesh	Small	Support for Evidence-Building for Policy Action on Non-Communicable Disease Prevention	Goal The goal of Global RECAP is to strengthen the effectiveness, uptake, and sustainability of public health policies through policy-relevant and locally-grounded NCD research. Research funded through this call will support the evidence needs of policy-makers in LMICs and will strengthen national, regional, and global dialogues, particularly through the engagement and empowerment of civil societ…	395000	395000	0
907	2019	2019-06-14	USA	USAID	USAID	United States Agency for International Development (USAID)	Bangladesh	Bangladesh	Large	Decrease Tuberculosis (TB) Deaths Through Increased Treatment Coverage	The goal will be achieved by means of the following three objectives: Objective 1: Increase TB prevention, detection, diagnosis, and treatment services for all forms of TB in selected urban high transmission areas and among at-risk populations. Objective 2: Strengthen health systems for urban TB control. Objective 3: Improve evidence-based programming and measurement to inform policy, programming…	35000000	35000000	0
612	2019	2019-06-15	UN (excl. WHO)	UNDP	UNDP	United Nations Development Programme (UNDP)	Afghanistan	Afghanistan	Small	Provision of Baseline Assessment Services (Health)	The project aims to deliver the following results, namely; Impact: 1. Improved health and wellbeing of communities living in areas unserved in Khost and Badakhshan Provinces. 2. Decreased mortality and morbidity associated with RMNCAH and ATM in the catchment areas Outcomes: 1. Enhanced community and family actions, practices and values that promote healthy lifestyles and utilization of health se…	.	.	0
610	2019	2019-06-16	USA	DHHS	DHHS-NIH	National Institutes of Health (NIH) - United States DHHS	Worldwide	Worldwide	Small	Supporting Innovative Approaches to Identifying, Understanding, and Developing Strategies	The purpose of this Funding Opportunity Announcement (FOA) is to support innovative approaches to identifying, understanding, and developing strategies for overcoming barriers to the adoption, adaptation, integration, scale-up and sustainability of evidence-based interventions, tools, policies, and guidelines. Conversely, there is a benefit in understanding circumstances that create a need to sto…	50000	50000	0
723	2019	2019-06-17	Bilateral (excl. USA, UK)	FRANCE	ANR	Agence Nationale de la Recherche (ANR) - France	Multi-country	China | Central Africa | Southern Africa | Eastern Africa | West Africa | North Africa and Middle East | Central Asia | South Asia | East Asia and Pacific | Switzerland | Sweden | Spain | South Africa | Romania | Poland | Norway | Netherlands | Latvia | Italy | Israel | Germany | France | Finland | Czech Republic | Canada	Large	Antimicrobial Resistance Diagnostics and Surveillance Transnational Research	The Call on Diagnostics and Surveillance 2019 will fund joint transnational research projects addressing the development of diagnostic and surveillance tools, technologies and methods to detect antimicrobial resistance (AMR). Projects should address the diagnosis of AMR infections in clinical and veterinary settings, or the surveillance of AMR in humans, animals and the environment. The call prom…	20053820	2.24542e+07	0
609	2019	2019-06-18	UN (excl. WHO)	UNICEF	UNICEF	United Nations Children's Fund (UNICEF)	Indonesia	Indonesia	Small	Provision of Consultancy Services to Improve the Demand for Routine Immunization Services	The Objectives of this consultancy are: 1. To conduct an assessment for identifying barriers and enablers to immunization uptake, and to develop the tailored demand strategies based on the evidence/data generated from the assessment 2. To implement and monitor the implementation of community-based monitoring system with reminder for immunization and other key MNCH services 3. To test and evaluate…	.	.	0
607	2019	2019-06-19	WHO	WHO	WHO-AHPSR	World Health Organization (WHO) Alliance For Health Policy And Systems Research (AHPSR)	Worldwide	Worldwide	Small	Enhancing the Adaptation and Implementation of Health Systems Guidelines	The Alliance invites proposals for the conduct and uptake of research focusing on the adaptation and implementation of health systems guidelines in low- and middle-income countries. Six research grants in different LMICs will be supported under this scheme, focusing on the integration of health systems guidelines in health policymaking and health systems strengthening endeavours. As such, the pro…	100000	100000	0
606	2019	2019-06-20	UN (excl. WHO)	UNICEF	UNICEF	United Nations Children's Fund (UNICEF)	Malawi	Malawi	Small	Provision of Research, Evaluation and Market Analysis Services	UNICEF’s Malawi Country Office (MCO) is seeking expressions of interest (EOI) from qualified academic institutions, private entities, NGOs, think tanks or other entities for the research, evaluation and market analysis services related to development and utilization of new technologies in humanitarian and development sector. MCO is looking for organizations interested in solely providing services…	.	.	0
604	2019	2019-06-24	MDBs	WBG	WBG	World Bank Group	Kenya	Kenya	Small	Provision of Consultancy Services to Assist in Country Planning and Budgeting	The overall aim of the targeted TA is to lead to the development of quality and sound AWPs linked to credible PBB and therefore increase the probability of the final resource allocation matching planned health sector needs. The consultancy firm will be expected to provide PMBR TA throughout the planning, budgeting and monitoring cycle. The TA will be in the form of mentorship to the County Depart…	.	.	0
605	2019	2019-06-24	MDBs	WBG	WBG	World Bank Group	Kenya	Kenya	Small	Provision of Consultancy Services to Strengthen Supply Chain Management	The purpose of the MDTF SCM TA for HPT is to build/strengthen HPT supply chain systems through the provision of targeted technical assistance in the following areas. Using a hands-on support and mentorship approach, the contracted firm will provide TA to in nine counties, identified as high priority in the Kenya RMNCAH investment framework in the following areas: Conducting a detailed assessment …	.	.	0
603	2019	2019-06-24	USA	DHHS	DHHS-CDC	Centers for Disease Control and Prevention (CDC) - United States United States Department of Health & Human Services (DHHS)	Worldwide	Worldwide	Medium	Improving Global Public Health Emergency Rapid Response	This Notice of Funding Opportunity (NOFO) supports the achievement of the Global Health Security Agenda targets that focus on improving global public health emergency rapid response through international, regional, national, and local partnerships. Its purpose is to support rapid response efforts to mitigate the adverse public health effects of infectious disease outbreaks, humanitarian crises (s…	1000000	1000000	0
600	2019	2019-06-30	WHO	WHO	WHO	World Health Organization (WHO)	Marshall Islands	Marshall Islands	Small	Provision of Services for Instrument Development and Human Resource Collection for Health Data	Working closely with the WHO Division of Pacific Technical Support (DPS) and Republic of Marshall Islands Ministry of Health and Human Services the contractor will develop an instrument, collect data and establish individual health worker portfolio to improve the workforce planning and human resource information systems (HRIS).	.	.	0
599	2019	2019-07-01	USA	DHHS	DHHS-NIH	National Institutes of Health (NIH) - United States DHHS	Mozambique	Mozambique	Medium	Supporting the Government to Achieve Epidemic Control Through Delivery of High-Quality Human Immunodeficiency Virus and Tuberculosis Services	The purpose of this NOFO is to support the Government of Mozambique to achieve epidemic control through delivery of high quality HIV and TB services by implementing sustainable models of community and facility based services that cover the full continuum of response.	1040000	1040000	0
597	2019	2019-07-04	USA	USAID	USAID	United States Agency for International Development (USAID)	Madagascar	Madagascar	Small	Provision of Technical Assistance in Advancing Anti-Retroviral Therapy Among Human Immunodeficiency Virus (HIV) Positive Pregnant Women	Working under the direction and oversight of the HP+ Madagascar project team and in collaboration with the Ministry of Public Health, multilateral and bilateral partners, the Directorate of STD/AIDS Control (DLIS), USAID, the PMTCT Committee, and other stakeholders, the successful applicant will be responsible for the following scope of work under this activity: A) Complete a situational analysis…	51000	51000	0
596	2019	2019-07-05	UN (excl. WHO)	UNICEF	UNICEF	United Nations Children's Fund (UNICEF)	Sierra Leone	Sierra Leone	Small	Provision of Services for the Monitoring and Quality Assurance of Community and Health Facility (Re-Advertisment)	The overall objective is to provide systematized monitoring of community and health facility VAS-related service delivery and ensure quality standards in its implementation in target districts (Bo, Kenema and Koinadugu) for the period of 12 months.	.	.	0
595	2019	2019-07-08	USA	DHHS	DHHS-NIH	National Institutes of Health (NIH) - United States DHHS	Worldwide	Worldwide	Small	Addressing Hypertension in Low- and Middle-Income Countries	Awards made under this FOA will initially support a two-year milestone-driven needs assessment and planning phase, with possible transition to an implementation (UH3) phase of up to 4 additional years. Only UG3 projects that meet the scientific milestones and award requirements of the UG3 phase will transition to the UH3 phase. Applications submitted in response to this FOA must address both the …	.	.	0
594	2019	2019-07-10	USA	USAID	USAID	United States Agency for International Development (USAID)	Jamaica	Jamaica	Small	Provision of Consultancy Services for a National Rollout of People Living with Human Immunodeficiency Virus (HIV) Stigma Index	Stigma and discrimination act as barriers to access to HIV services. The purpose of the study is to provide evidence-based information to accelerate progress in advocacy and policy design in the area of stigma and discrimination nationally and globally.	.	.	0
591	2019	2019-07-12	IO (non-UN)	GAVI	GAVI	Global Alliance for Vaccines and Immunization (GAVI)	India	India	Small	Provision of Services for Vaccine Hesitancy Research and Pilot Interventions	The Government of India is seeking support to better understand the barriers to immunisation and design and pilot interventions to address the vaccine hesitancy issues and inform further scale-up of strategies	.	.	0
592	2019	2019-07-12	WHO	WHO	WHO	World Health Organization (WHO)	Micronesia	Micronesia	Small	Provision of Consultancy Services for the Development of a National Health Strategy	The proposed consultancy will assist the FSM’s DHSA and the 4 Departments of Health Service (DHS) to draft the national health strategy 2020-29. This contract also includes: situational gap analysis of the health status of FSM; the evaluation of key result areas set by the previous health plans; and drafting the technical part of the health strategy based on findings which covers implementation/D…	.	.	0
590	2019	2019-07-14	IO (non-UN)	GFATM	GFATM	Global Fund to Fight AIDS, Tuberculosis and Malaria (GFATM)	Bangladesh	Bangladesh	Small	Provision of Professional Services for an Operational Research on Malaria	Call for Expression of Interest (EOI) For Selection of Organisations/Firms as ub-recipients (SRs) for professional services to conduct operational research on Tuberculosis and/or Malaria under the Global Fund Supported TB and Malaria grants to BRAC	.	.	0
589	2019	2019-07-14	UK	DFID	DFID	Department for International Development (DFID) - United Kingdom	Bangladesh	Bangladesh	Small	Provision of Consultancy Services for Technical Assistance on Institution Restructuring	The objective of this TA is to support the planned activities under the Sector Wide Program Management and Monitoring (SWPMM) Operational Plan (OP) under the HSD, MOHFW. Objective of this TA is to review the current structure of DGHS and make recommendations for restructuring considering the future mandates and scopes. However, the scope of work for the TA provider- firm or institution/organizati…	.	.	0
588	2019	2019-07-16	Collab	Collab	Collab	Economic and Social Research Council (ESRC) - United Kingdom Department for International Development (DFID) - United Kingdom Other - Government Notices	Regional	West Africa | Southern Africa | South Asia | Oceania | North Africa and Middle East | Latin America and Caribbean | Eastern Africa | East Asia and Pacific | Central Asia | Central Africa	Large	Support for Research on the Improvement of Adolescent Health	This call will support internationally competitive, applied research projects addressing adolescent health in LMICs. The scope of the call is broad reflecting the range and complexity of the challenges faced and the interdisciplinary efforts required.	7.99455e+06	1.02036e+07	0
587	2019	2019-07-17	USA	DHHS	DHHS-CDC	Centers for Disease Control and Prevention (CDC) - United States United States Department of Health & Human Services (DHHS)	Worldwide	Worldwide	Large	Advancing National Public Health Institutes Globally	This NOFO will implement activities that draws on the recipient’s network of National Public Health Institutes (NPHIs) to strengthen NPHIs globally, in order to contribute to stronger health system and global health security.	25000000	25000000	0
586	2019	2019-07-19	USA	USAID	USAID	United States Agency for International Development (USAID)	Indonesia	Indonesia	Small	Provision of Consultancy Services for a Health Minimum Service Standard (SPM) Costing Data Collection	Health Policy Plus project (HP+), in partnership with Pusat Pembiayaan dan Jaminan Kesehatan (PPJK) in Indonesia, is conducting a costing study to quantify district-level costs required to implement minimum service standards in the country, and seeks to identify and contract a local data collection firm (hereinafter referred to as “Contractor”). The Contractor will be expected to collect quantita…	.	.	0
585	2019	2019-07-22	MDBs	WBG	WBG	World Bank Group	Kenya	Kenya	Small	Provision of Integrated Independent Fiduciary Review Agency Services	The Government of Kenya has received financing from the World Bank toward the cost of the Transforming Health Systems for Universal Care and Universal Health Care Project respectively, and intends to apply part of the proceeds for consulting services.	.	.	0
584	2019	2019-07-25	USA	DHHS	DHHS-NIH	National Institutes of Health (NIH) - United States	Worldwide	Worldwide	Small	Global Infectious Disease Research Training Program	This Funding Opportunity Announcement (FOA) encourages applications for the Global Infectious Disease Research Training program from U.S. and LMIC research institutions. The application should propose a collaborative research training program that will strengthen the capacity of a LMIC institution to conduct infectious disease research that focuses on 1) major endemic or life-threatening emerging…	.	.	0
583	2019	2019-07-26	Bilateral (excl. USA, UK)	BELGIUM	BELGIUM	Belgian Development Agency (ENABEL)	Rwanda	Rwanda	Small	Provision of Consultancy Services for an Accreditation Survey	The 2019 hospital independent accreditation survey aims to measure the level of standards compliance in twenty-eight (28) designated health facilities among Rwanda’s public sector referral, provincial and district hospitals, all over the country (the list of hospitals to be accredited is in the annexes as well as in the ToRs), using MOH approved hospital accreditation standards and hospital perfo…	.	.	0
593	2019	2019-07-31	UK	DFID	DFID	Department for International Development (DFID) - United Kingdom	Burkina Faso	Burkina Faso	Medium	Addressing Gaps in Surveillance of Antimicrobial-Resistant Bacteria	The Fleming Fund Country Grant in Burkina Faso aims to strengthen diagnostic and surveillance systems for AMR and AMU in the areas of HH and AH. This support will include: Strengthening OH and AMR governance to support AMR and AMU surveillance using a One-Health approach, Improving the surveillance capacities (data collection, management, analysis) for AMR, AMC and AMU in human and animal health,…	2.99796e+06	3.82637e+06	0
575	2019	2019-08-02	USA	USAID	USAID	United States Agency for International Development (USAID)	Worldwide	Worldwide	Large	Reducing Child and Maternal Morbidity and Mortality (Round 1)	The award(s) will address the key drivers of child and maternal morbidity and mortality by expanding the availability of, demand for, and utilization of high quality and high impact services addressing maternal, newborn and child health, voluntary family planning and reproductive health, with possibly work in nutrition, water, sanitation and hygiene practices, and infectious diseases (as related …	75000000	75000000	0
572	2019	2019-08-06	USA	USAID	USAID	United States Agency for International Development (USAID)	Uganda	Uganda	Large	Strengthening Government Performance in Implementing Strategies	The Sharpened Plan highlights that Uganda’s poor health sector performance is not due to a lack of sound policies but rather to inadequacies in implementation. It recognizes that achieving the HSDP goal requires developing and bringing to scale evidence-based technical interventions across the continuum of care. In this regard, it defines a package of high-impact interventions for each level of t…	17500000	17500000	0
574	2019	2019-08-06	USA	USAID	USAID	United States Agency for International Development (USAID)	Uganda	Uganda	Large	Strengthening Government Performance in Implementing Strategies (continuation of the previous focused on capacity building)	Capacity building	17500000	17500000	0
570	2019	2019-08-12	MDBs	WBG	WBG	World Bank Group	Mozambique	Mozambique	Small	Provision of Consultancy Services to Conduct a Quality of Care Survey	The primary objective of the TOR is to conduct a nationally representative, cross-sectional Quality of Care (QoC) survey of APEs and providers in primary health care facilities. The knowledge and competency of health workers and performance of the system will be assessed through a series of instruments comprising knowledge assessments, household and client questionnaires, and supervision observat…	.	.	0
569	2019	2019-08-12	USA	USAID	USAID	United States Agency for International Development (USAID)	Cambodia	Cambodia	Small	Provision of Services for an Organizational Capacity Assessment	Objective Assess the organizational capacity of Buddhism for Health with particular focus on its resource mobilization and financial management capacity Understand resource needs based on strategic priorities and any scope for technical efficiency Develop a capacity development and a resource mobilization strategy and plan for implementation of that strategy Make recommendations and propose a tai…	.	.	0
568	2019	2019-08-16	IO (non-UN)	GFATM	GFATM	Global Fund to Fight AIDS, Tuberculosis and Malaria (GFATM)	Multi-country	Sierra Leone | Rwanda | Malawi | Benin	Small	Provision of Consultancy Services for Measuring Cost-Effectiveness of Health Service Delivery Integration	The Global Fund to Fight AIDS, Tuberculosis and Malaria (the “Global Fund”) invites all potential Offerors to submit proposals for providing the above-mentioned services in the above countries. The purpose of this Request for Proposals (RFP) is to select a service provider that will provide best value to the Global Fund, when both technical and cost factors are combined. The Global Fund will eval…	.	.	0
567	2019	2019-08-21	Bilateral (excl. USA, UK)	GERMANY	GIZ	Deutsche Gesellschaft für Internationale Zusammenarbeit (GIZ)	Liberia	Liberia	Small	Provision of Consultancy Services for a Review, Training and Simulation Exercise on Infectious Diseases	This consulting assignment is to strengthen the capacity of health care workers at Redemption hospital in the early detection, clinical diagnosis and case management of highly infectious diseases. As part of the post-Ebola recovery phase, the GIZ Liberia-Germany health programme endeavours to support the improvement of Liberia’s health system, including building national resilience when facing pu…	.	.	0
566	2019	2019-08-21	USA	USAID	USAID	United States Agency for International Development (USAID)	Madagascar	Madagascar	Small	Technical Assistance in Advancing Anti-Retroviral Therapy Among Human Immunodeficiency Virus (HIV) Positive Pregnant Women	Working under the direction and oversight of the HP+ Madagascar project team and in collaboration with the Ministry of Public Health, multilateral and bilateral partners, the Directorate of STD/AIDS Control (DLIS), USAID, the PMTCT Committee, and other stakeholders, the successful applicant will be responsible for the following scope of work under this activity: A) Complete a situational analysis…	51000	51000	0
564	2019	2019-08-22	MDBs	WBG	WBG	World Bank Group	Saint Lucia	Saint Lucia	Small	Provision of Services for Institutionalizing National Health Accounts	The consulting services (“the Services”) include a) the Development of a Framework of the National Health Accounts; b) Development of an Overall Data Collection Strategy and Data Collection; c) Analysis and Presentation of Data; d) Institutionalization of the National Health Accounts and e) capacity including training of Trainers to conduct of National Health Accounts and general training to othe…	.	.	0
565	2019	2019-08-22	MDBs	WBG	WBG	World Bank Group	Saint Lucia	Saint Lucia	Small	Provision of Consultancy Services to Conduct and Institutionalize National Health Accounts	The consulting services (“the Services”) include a) the Development of a framework of the National Health Accounts; b)Development of an Overall Data Collection Strategy and DataCollection; c) Analysis and Presentation of Data; d) Institutionalization of the National Health Accounts and e)capacity including training of Trainers to conduct of National Health Account s and general training to other …	.	.	0
559	2019	2019-08-30	UN (excl. WHO)	UNDP	UNDP	United Nations Development Programme (UNDP)	Zimbabwe	Zimbabwe	Small	Provision of Consultancy Services to Develop a Digital Health Strategy	The MoHCC Digital Health Strategy is a directional document which prescribes the use of Information and Communications Technologies to provide and support Healthcare service delivery. The strategy will provide a road map and an implementation plan as well as a way to measure the success of digital health initiatives in the Ministry for the next five years. The strategies prescribed are a way to e…	.	.	0
558	2019	2019-09-02	Collab	Collab	Collab	United Nations Children's Fund (UNICEF) World Food Programme (WFP) Ministry Of Health (Uganda)	Uganda	Uganda	Small	Provision of Consultancy Services for Research on the Combining of Enhanced Infection Control and Micronutrients on Child Anaemia	The purpose of the assignment is to seek quality proposals from potential academic and research institutions to provide their professional services to design and conduct a comprehensive study on enhanced infection prevention (including promotion of hygiene practices. mass testing and treatment of malaria), and micronutrients for child anaemia reduction in Karamoja.	.	.	0
557	2019	2019-09-06	Bilateral (excl. USA, UK)	BELGIUM	BELGIUM	Belgian Development Agency (ENABEL)	Rwanda	Rwanda	Small	Provision of Consultancy Services to Assess Financial Protection for Health	The overall purpose of this assignment is to assess financial protection in the Rwanda health system, with a focus on direct OOP payments for health services in Rwanda using the EICV data.	.	.	0
552	2019	2019-09-07	USA	DHHS	DHHS-NIH	National Institutes of Health (NIH) - United States DHHS	Worldwide	Worldwide	Small	NIAID Career Transition Award	The purpose of the NIAID Career Transition Award (CTA) program is to assist postdoctoral fellows' transition to positions of assistant professor or equivalent and initiate a successful biomedical career as an independent research scientist	.	.	0
556	2019	2019-09-12	WHO	WHO	WHO	World Health Organization (WHO)	Nigeria	Nigeria	Small	Provision of Consultancy Services for the Conducting of the National and State Health Account Studies	WHO seeks the services of a consulting firm for the conduct of state and national health accounts. The general work summary includes: Comprehensive documentation of methodology for the health account studies Report of NHA 2018 and SHA studies Power-point presentation of the results of the NHA 2018 and SHA studies Reports of workshops and meeting notes Electronic copies of training materials devel…	.	.	0
551	2019	2019-09-13	Bilateral (excl. USA, UK)	BELGIUM	BELGIUM	Belgian Development Agency (ENABEL)	Uganda	Uganda	Small	Provision of Consultancy Services to Conduct Feasibility Analysis of Community-based Health Insurance Scheme Structures	The general objective: To determine whether and how the existing CBHIS can be integrated into the proposed NHIS. The specific objectives are: To document and analyse the functionality of CHBIs in Uganda in terms of the national coverage, the average contribution per capita, the average number of beneficiaries per scheme and the % of total health expenditure managed under the CBHI schemes To asses…	33088.8	37049.4	0
548	2019	2019-09-18	Collab	Collab	Collab	United Nations (UN) Global Fund to Fight AIDS, Tuberculosis and Malaria (GFATM)	Cambodia	Cambodia	Small	Provision of Consultancy Services for an Operational Research and Innovation Package	The purpose of this work is to support the RAI Regional Steering Committee (RSC) in drafting ToR and Call for Proposal of the ‘Operational Research and innovation’ package for a Global Fund RAI Malaria grant 2021-2023. Activities to be conducted: Conduct a high-level mapping of malaria elimination oriented OR activities already funded in the region by the Global Fund and other financings Conduct …	.	.	0
546	2019	2019-09-24	UN (excl. WHO)	UNICEF	UNICEF	United Nations Children's Fund (UNICEF)	Bangladesh	Bangladesh	Small	Provision of Technical Assistance Services for Preparation of Costed Implementation Plan for Urban Health Systems and Comprehensive Primary Health Care	Purpose To provide technical assistance for preparation of Inception Report including the detailed costed implementation plan for the project entitled “Strengthening Urban Health Systems for Comprehensive Primary Health Care (PHC) for the Most Deprived Women and Children” Specific Objectives To develop detailed costed project implementation plan (CPIP) along with quarterly timeline of Urban HSS P…	.	.	0
544	2019	2019-09-24	USA	USAID	USAID	United States Agency for International Development (USAID)	Senegal	Senegal	Large	Implementing Health Services Delivery	This funding opportunity is authorized under the Foreign Assistance Act (FAA) of 1961, as amended. The resulting award will be subject to 2 CFR 200 – Uniform Administrative Requirements, Cost Principles, and Audit Requirements for Federal Awards, and USAID’s supplement, 2 CFR 700, as well as the additional requirements found in Section F.	89000000	89000000	0
543	2019	2019-09-27	WHO	WHO	WHO	World Health Organization (WHO) Tropical Disease Research (TDR)	Worldwide	Worldwide	Small	Researching on Challenges and Opportunities for Pharmacovigilance	The overall objective of the call is to generate understanding of the problematic of underreporting of adverse events in LMICs and how new tools and approaches could improve drug safety monitoring. Examples of area of research considered under this call: Understanding the bottlenecks and challenges to pharmacovigilance and reporting of adverse events in LMICs, in particular at community levels an…	50000	50000	0
542	2019	2019-09-30	USA	USAID	USAID	United States Agency for International Development (USAID)	Uganda	Uganda	Large	Strengthening the Voluntary Family Planning Program	This award is designed to accelerate progress towards Government of Uganda’s Vision 2040 goals (Resource Link 7) of becoming a middle income country. It will primarily align with CDCS Development Objective Two (DO2) (“Demographic Drivers Affected to Contribute to Long Term Trend Shift”) and will also contribute indirectly to Development Objective One (DO1) (“Community and Household Resilience in …	24000000	24000000	0
540	2019	2019-10-04	Other	Other	Other	Other - Private Sector	Regional	West Africa | Southern Africa | North Africa and Middle East | Eastern Africa | Central Africa | India	Small	Improving Research Capacity and Building Leadership in Biomedical and Clinical Research	Funding will support collaboration in research in HIV/AIDS, tuberculosis, dengue, malaria, vector-borne diseases, parasitic infections, emerging infections, cancer, diabetes, hypertension, health systems research, antimicrobial resistance, microbiome, drug development and general biomedical sciences.	5000	5000	0
538	2019	2019-10-07	USA	USAID	USAID	United States Agency for International Development (USAID)	Pakistan	Pakistan	Small	Provision of Consultancy Services for Capacity Building on Counseling Skills	Developing Master Trainers – IHSS-SD Activity will initially develop the capacity of public sector institutions in Khyber Pakhtunkhwa by training master trainers and providing training materials. District Trainings – An orientation session will be held for the senior management of each of the district to present the details of training modalities. Step-down District Training - The capacity buildi…	.	.	0
523	2019	2019-10-08	USA	USAID	USAID	United States Agency for International Development (USAID)	Uganda	Uganda	Small	Provision of Services to Support District-based Neglected Tropical Diseases Activities	In order to support these interventions and realize project outcomes and results, RTI International is looking for local Community Based Organizations (CBOs), Civil Society Organizations (CSOs) and Faith Based Organizations (FBOs) to support MDA in some or all of the aforementioned districts. This will include assisting with social mobilization, training, drug distribution through community medic…	.	.	0
537	2019	2019-10-10	WHO	WHO	WHO	World Health Organization (WHO)	Philippines	Philippines	Small	Provision of Consultancy Services for a Core Competency Framework for Health Professionals in Climate and Health	The purpose of this APW is to identify as well as develop a framework of core competencies for health professionals on the subject of climate, environment and health.	.	.	0
535	2019	2019-10-13	Collab	Collab	C-ML	United Nations Development Programme (UNDP) United Nations Children's Fund (UNICEF) United Nations Population Fund (UNFPA) World Health Organization (WHO) World Bank Group Tropical Disease Research (TDR) Pan American Health Organization (PAHO) Reproductive Health Research Center Of Campinas (Cemicamp)	Regional	North America | Latin America and Caribbean	Small	Support for research on Sexual and Reproductive Health and Rights (SRHR) and Infectious Diseases of Poverty	Studies on availability, response, and access to SRHR and infectious diseases services during mass migration situations from the perspective of community members, policy-makers, programme managers, healthcare service providers, and health systems, and including response to sexual and gender-based violence and comprehensive abortion care. This includes also innovative responses such as the use of …	435000	435000	0
533	2019	2019-10-18	WHO	WHO	WHO	World Health Organization (WHO)	Philippines	Philippines	Small	Provision of Consultancy Services to Conduct a Review of Payment Mechanisms	The purpose of this consultancy is to conduct a review of the literature of payment mechanisms’ impact on for healthcare providers and workers revenues to address the evidence gap and inform the design of health system reforms towards UHC in developing countries.	.	.	0
531	2019	2019-10-21	USA	DHHS	DHHS-CDC	Centers for Disease Control and Prevention (CDC) - United States United States Department of Health & Human Services (DHHS)	Worldwide	Worldwide	Large	Strengthening and Supporting Human Immunodeficiency Virus (HIV) -Related Laboratory Capacity	This NOFO seeks to ensure access to appropriate conventional, POC, and innovative qualityassured HIV-related laboratory and diagnostic services through a qualified and competent workforce; support for implementing and scaling LCQI and EQA; strengthened and optimized integrated laboratory systems and networks; and building capacity for the diagnosis of TB and other OIs in the context of integrated…	50000000	50000000	0
532	2019	2019-10-21	USA	USAID	USAID	United States Agency for International Development (USAID)	Pakistan	Pakistan	Small	Provision of Services for the Development and Implementation of Electronic Medical Records System	A. Assessment of the Hardware/Software (including slim clients/workstation, server machine with appropriate RAID and backups server, NAS, Router, Switches, Firewall, Racks, secured wired network/LAN, Wireless connectivity, relevant Operating system software, antivirus, licenses for server and clients, appropriate UPS systems, laser printers, setup of server room with appropriate temperature requi…	.	.	0
530	2019	2019-10-24	USA	USAID	USAID	United States Agency for International Development (USAID)	Regional	North America | Latin America and Caribbean | Zimbabwe | Zambia | Uganda | Thailand | Tanzania | Sierra Leone | Senegal | Rwanda | Nigeria | Niger | Mozambique | Mali | Malawi | Madagascar | Liberia | Kenya | Guinea | Ghana | Ethiopia | Cote d Ivoire | Congo, The Democratic Republic of | Cameroon | Cambodia | Burundi | Burkina Faso | Benin | Angola	Small	Provision of Consultancy Services for an Evaluation and Research-to-Use Implementation on Malaria (RFI)	We seek creation of a malaria evaluation and research partnership, via an organization or group of organizations, to conduct future program evaluation and research activities, establish consensus for new collaborative research ideas, synthesize and conduct metaanalysis of existing malaria data, and provide solutions to improve evaluation and research data utilization. Partners with specific skill…	.	.	0
529	2019	2019-10-25	Other	Other	Other-BL	Ministry of Foreign Affairs (MFA) - The Netherlands Swedish International Development Cooperation Agency (SIDA) Norwegian Agency for Development Cooperation (NORAD	Worldwide	Worldwide	Small	Provision of Consultancy Services for Evaluation on the Improvement of Women's Reproductive Health and Rights	The main purpose of the evaluation is: To understand how Ipas is performing against the current strategic plan. In addition, the evaluation is intended as a learning opportunity for Ipas, Sida, NMOFA, and Norad. It is expected to yield concrete recommendations for improvement for Ipas. Ipas values independence in evaluation efforts. In research involving the stigmatised and politicised topic of a…	.	.	0
527	2019	2019-10-25	UK	DFID	DFID	Department for International Development (DFID) - United Kingdom	Nigeria	Nigeria	Small	Consultancy Services for Review Data Quality Assurance Processes within Health Management Information System	Scope The review will be held at the six SuNMaP supported states: Kaduna, Kano, Katsina, Jigawa, Lagos and Yobe. Specific tasks: The firm shall handle the following tasks based on the stages of data quality assurance processes (DQAP) review includes: 1. Develop a plan for the assignment 2. Develop an Integrated Data Quality Assurance Processes (DQAP) Review tool. 3. Training of Review Team on the…	.	.	0
528	2019	2019-10-25	UK	DFID	DFID	Department for International Development (DFID) - United Kingdom	Nigeria	Nigeria	Small	Provision of Services for Conducting Needs Assessment on Data Analysis and Use	Scope The needs assessment using quantitative research methodologies will be conducted at the national Level with NMEP and at the six SuNMaP supported states: Kaduna, Kano, Katsina, Jigawa, Lagos and Yobe. Specific tasks: The selected research agency shall revise existing PRISM tools for the assessment, analyze the data and report findings with recommendation of how to improve HMIS data analysis …	.	.	0
526	2019	2019-10-30	USA	DHHS	DHHS-CDC	Centers for Disease Control and Prevention (CDC) - United States United States Department of Health & Human Services (DHHS)	Senegal	Senegal	Small	Strengthening Human Immunodeficiency Virus Strategic Information Activities	The purpose of the NOFO is to improve HIV epidemic monitoring and programmatic response through the strengthening and expansion of a national CBS system. The proposed public health program will lead to the generation of individual-level and aggregate data that will 1) help define national and sub-national health policies, 2) allow for the appropriate allocation of resources, and 3) increase capac…	550000	550000	0
524	2019	2019-10-30	WHO	WHO	WHO	World Health Organization (WHO)	Philippines	Philippines	Small	Provision of Consultancy Services for Delivering Trainings for the Prevention of Hearing Loss	Working closely with the Tuvalu Ministry of Health and the WHO Pacific Health Systems and Policy team, the consultant will provide knowledge and clinical skills on the prevention of hearing loss and to improve of the quality of ENT practice.	.	.	0
519	2019	2019-11-07	WHO	WHO	WHO	World Health Organization (WHO)	Multi-country	Viet Nam | Vanuatu | Tuvalu | Tonga | Tokelau | Solomon Islands | Singapore | Samoa | Korea, South | Philippines | Papua New Guinea | Palau | Niue | New Zealand | Nauru | Mongolia | Micronesia | Marshall Islands | Malaysia | Laos | Kiribati | Japan | Fiji | Cook Islands | China | Cambodia | Brunei Darussalam | Australia	Small	Provision of Consultancy Service for the Development of a Regional Action Plan on Traditional Medicine	This consultancy aims to support the development of draft Regional Action Plan on Traditional Medicine in the Western Pacific which will replace the Regional Strategy for Traditional Medicine in the Western Pacific (20112020). The work specifically focuses on conducting a situational analysis and assessing regional progress on integration of traditional medicine in the national health systems in …	.	.	0
516	2019	2019-11-09	MDBs	WBG	WBG	World Bank Group	Afghanistan	Afghanistan	Small	Provision for Consultancy Services for Monitoring and Evaluation of Health Services	The Government is committed to engage anindependent party to objectively assess the performance and progress of the health system. Having robust and independently collected information is essential to the s uccess of the health system.	.	.	0
515	2019	2019-11-14	UN (excl. WHO)	UNICEF	UNICEF	United Nations Children's Fund (UNICEF)	Regional	South Asia	Small	Provision of Consultancy Services to Strengthen Human Immunodeficiency Viruses and Acquired Immunodeficiency Syndrome Prevention, Treatment, Care, and Support	The overarching objectives of this work are to: i) Document the lessons learned from the work of UNICEF country offices in 2017-2019, in relation to their support to South Asia countries’ efforts to accelerate progress of their national HIV/AIDS programming agenda to improve coverage of eMTCT, Paediatric HIV/AIDS and prevention of HIV/AIDS among adolescent in line with the Three Frees Framework. …	.	.	0
514	2019	2019-11-15	IO (non-UN)	EU	EU	Other - European Union	Myanmar	Myanmar	Small	Provision of Project End-line Evaluation Services on Strengthening Public Health Capacity to Respond to Disease Transition	Consultant will Develop an inception report, detailing the methodology, stakeholders to be interviewed, tools to be developed, time frame for the evaluation. Hold the overall management responsibility of the review, including designing and carrying out the evaluation, drafting the final report and debriefing the project team and key stakeholders Liaise with HelpAge staff throughout the process, p…	.	.	0
513	2019	2019-11-15	USA	DHHS	DHHS-CDC	Centers for Disease Control and Prevention (CDC) - United States United States Department of Health & Human Services (DHHS)	Cote d Ivoire	Cote d Ivoire	Large	Implementation of Programs for the Prevention, Care, and Treatment of Human Immunodeficiency Virus / Acquired Immunodeficiency Syndrome	The purpose of this NOFO is to build on previous PEPFAR support under the HIV treatment program to ensure continuity of comprehensive HIV/AIDS services to an existing pool of clients receiving HIV/AIDS care, support, and/or treatment. The program will also continue expanding access to HIV/AIDS services while building the capacity of national structures and contributing to sustainable service deli…	30500000	30500000	0
512	2019	2019-11-17	Collab	Collab	Collab	Swedish International Development Cooperation Agency (SIDA) International Development Research Centre (IDRC) - Canada Other - Private Foundations / Corporations	Regional	North Africa and Middle East	Small	Support for Initiatives towards Addressing Issues on Health and Livelihoods	This program supports research projects at any stage of their preparation. Proposals can focus on new or ongoing projects, and may include: Guiding / experimental / exploratory or "initial stage of research" Long-term projects combining field work with analysis Analysis and writing of previously collected data Proposals are an extension of previous projects that seek to examine new cases and exam…	50000	50000	0
511	2019	2019-11-18	WHO	WHO	WHO	World Health Organization (WHO)	Philippines	Philippines	Small	Provision of Consultancy Services on the Regulatory System and Education for Traditional and Complementary Medicine (T&CM) Practitioners	This work aims to finalize a draft report on the regulatory system and education for traditional and complementary medicine (T&CM) practitioners in the Western Pacific Region.	.	.	0
510	2019	2019-11-25	Collab	Collab	Collab	Bill & Melinda Gates Foundation (B&MGF) United Nations (UN)	Multi-country	United Kingdom | Belgium | Central Africa | Southern Africa | Eastern Africa | North Africa and Middle East | West Africa	Small	Provision of Consultancy Services for the Adaptation of Observatory Country Monitoring Tools	Objectives of the present activity The current activity focuses exclusively on country monitoring. Its objectives are to: Provide a contextualized and consensuated HiT template that can guide consistent and policy relevant descriptions of the health systems across WHO’s African Region. Foster comparability so that AHOP country monitoring outputs fit with the global initiatives in this area and al…	.	.	0
509	2019	2019-11-27	WHO	WHO	WHO	World Health Organization (WHO)	Philippines	Philippines	Small	Provision of Consultancy Services for the Development of Regional Action Plan on Healthy Ageing	PURPOSE/SPECIFIC OBJECTIVE OF THE ACTIVITY The incumbent will work on the development of regional action plan on healthy ageing in close collaboration with relevant teams in WHO, government counterparts and other partner organizations. The incumbent is also assist/support in ensuring coordinated, cross-cutting support on ageing to the member states.	.	.	0
508	2019	2019-11-29	Foundation (non-BMGF)	FOUNDATION	FOUNDATION	Other - Private Foundations / Corporations	Worldwide	Worldwide	Small	Provision of Services for Corporate Social Responsibility Initiative Towards Disease Prevention and Health Promotion	Results range from expanding patients’ access to quality diagnosis and treatment, including immunization, in disease-endemic countries to training health workers and strengthening health systems worldwide.	.	.	0
534	2019	2019-11-30	MDBs	WBG	WBG	World Bank Group	Worldwide	Worldwide	Small	Support for the Dissemination of Social Innovation in Health	Purpose and scope of this call Disseminating social innovation in health in low- and middle-income countries - The purpose of this call is to build upon the work of the SIHI research country hubs and support research institutions in other low- and middle-income countries to embed social innovation in their programmes. This will be done through creating research partnerships in low- and middle-inc…	140000	140000	0
507	2019	2019-11-30	UN (excl. WHO)	UNICEF	UNICEF	United Nations Children's Fund (UNICEF)	Congo, The Democratic Republic of	Congo, The Democratic Republic of	Small	Provision of Services for the Implementation of a Cooperation Program	Le présent AMI a pour objet la sélection des OSC potentielles pour la mise en œuvre du nouveau programme de coopération entre la RDC et l’UNICEF (CPD 2020-2024) dans l’ensemble du territoire national (République Démocratique du Congo).	.	.	0
506	2019	2019-12-02	IO (non-UN)	GFATM	GFATM	Global Fund to Fight AIDS, Tuberculosis and Malaria (GFATM)	Multi-country	Malawi | Sierra Leone | Benin	Small	Provision of Consultancy Service for Review of the Efficiency of Health Care Services	The efficiencies gained through integration will depend upon the selected interventions and their combination. This may include a range of activities including, but not limited to: strengthening integrated laboratory services, improving the availability of health products through a more integrated procurement and supply chain system, strengthening data systems and routine reporting mechanisms acr…	.	.	0
505	2019	2019-12-11	UN (excl. WHO)	UNICEF	UNICEF	United Nations Children's Fund (UNICEF)	Rwanda	Rwanda	Small	Provision of Research Services for Knowledge, Attitudes, Practices, and Behaviors on Immunization	Purpose, objectives and expected results The purpose of the study is to: 1) understand the prevailing knowledge, attitudes, practices and behaviours of the key respondents around immunization issues; 2) identify enablers as well as barriers for demand and utilization of immunization services, and 3) understand the communication needs of the respondents to ensure the immunization services uptake.	.	.	0
504	2019	2019-12-13	USA	DHHS	DHHS-NIH	National Institutes of Health (NIH) - United States DHHS	Worldwide	Worldwide	Small	Exploratory Research on Global Noncommunicable Diseases and Injury Across the Lifespan	This Funding Opportunity Announcement (FOA) invites exploratory applications for the development of innovative, collaborative biomedical or behavioral/social science research in the areas of non-communicable diseases (NCDs) and injury throughout life, relevant to low- and middle-income countries (LMICs). Basic to clinical and translational research including implementation science approaches and …	200000	200000	0
503	2019	2019-12-15	Foundation (non-BMGF)	FOUNDATION	EJAF	Elton John AIDS Foundation (EJAF)	Regional	Central Asia | Eastern Europe	Medium	Support in Addressing Human Immunodeficiency Virus (HIV) Infections and Deaths from Related Illnesses	Proposed solutions must demonstrate readiness for rapid implementation and be able to show impact within two years. Solutions must be evidence-informed and have strong potential to demonstrably increase access to prevention, care and adherence to treatment among people living with HIV in Eastern Europe and Central Asia at scale and to reduce new HIV infections. For all proposed solutions, a descr…	1000000	1000000	0
502	2019	2019-12-27	UK	DFID	DFID	Department for International Development (DFID) - United Kingdom	Nigeria	Nigeria	Small	Provision of Services for Review Data Quality Assurance Processes with Health Management Information System and District Health Information System	Scope The review will be held at the six SuNMaP supported states: Kaduna, Kano, Katsina, Jigawa, Lagos and Yobe. The firm shall handle the following tasks based on the stages of data quality assurance processes (DQAP) review includes: 1. Develop a plan for the assignment 2. Develop an Integrated Data Quality Assurance Processes (DQAP) Review tool. 3. Training of Review Team on the Integrated Data…	.	.	0
547	2019	2020-02-27	USA	DHHS	DHHS-CDC	Centers for Disease Control and Prevention (CDC) - United States United States Department of Health & Human Services (DHHS)	India	India	Large	Accelerating Sustainability of Public Health Systems (GPN)	The purpose of this Notice of Funding Opportunity Announcement (NOFO) is to strengthen district, state and national public health systems in India to sustain and continue advancement of Global Health Security Agenda (GHSA) priorities to prevent, detect, and respond to disease threats across the country.This NOFO will help augment and transition GHSA assisted activities increasingly to Government …	30000000	30000000	0
662	2019	N/A	Bilateral (excl. USA, UK)	AUSTRALIA	AUSTRALIA	Australian Department of Foreign Affairs and Trade (DFAT)	Bangladesh	Bangladesh	Small	Promoting inclusive health and rehabilitation services for people with disability (P2969)	This project in partnership with the Disabled Research and Rehabilitation Association and Ministry of Health and Family Welfare, aims to address the lack of disability inclusive health and rehabilitation services in Satkhira, Manikgonj and Chittagong districts of Bangladesh.	352403	244963	0
579	2019	N/A	Bilateral (excl. USA, UK)	CANADA	CAN-IDRC	International Development Research Centre (IDRC) - Canada	Nigeria	Nigeria	Small	Addressing Unmet Need for Contraceptives Among Adolescents using Community-embedded Intervention	This project aims to increase access to needed contraceptive services by adolescents in Nigeria’s Ebonyi State. Specifically, the project is expected to strengthen the ability of adolescents to make reproductive health choices and of healthcare providers to give sexual reproductive health services to adolescents.	634378	478127	0
580	2019	N/A	Bilateral (excl. USA, UK)	CANADA	CAN-IDRC	International Development Research Centre (IDRC) - Canada	Ghana	Ghana	Small	Reducing Child Mortality: The Role of Mobile Electronic Health Information System	This project seeks to improve the quality and timeliness of evidence-based decision-making to improve child health outcomes in rural Ghana. This will be achieved by establishing a sustainable health information system that collects data on under-five children from their caregivers and health facilities and by strengthening the capacity of various stakeholders to adequately use that data.	747983	563750	0
581	2019	N/A	Bilateral (excl. USA, UK)	CANADA	CAN-IDRC	International Development Research Centre (IDRC) - Canada	Multi-country	Lebanon, Jordan	Small	Strengthening National Health Information Systems in the Middle East towards Evidence-Informed Decision Making in Health Systems	This project will promote research evidence and data-informed decision-making and accelerate achievement of the Sustainable Development Goals (SDGs) in two selected countries in the Middle East namely Lebanon and Jordan. The project will strengthen the current health information systems and ensure that the necessary processes, tools and competences are in place for the generation, analysis and ut…	651469	491008	0
695	2019	N/A	Bilateral (excl. USA, UK)	SWISS	SWISS	Swiss Agency for Development and Cooperation (SDC) Swiss Federal Department of Foreign Affairs (FDFA)	Albania	Albania	Large	Increasing the Quality of Health Services for All	Improve primary health care services and health promotion activities	9988542	1.00539e+07	0
619	2019	N/A	BMGF	BMGF	BMGF	Bill & Melinda Gates Foundation (B&MGF)	Worldwide	Worldwide | East Asia and Pacific | South Asia | Central Asia | Worldwide	Small	Strengthening the Monitoring and Review Mechanism of Disease Control Program	Purpose: to support the government of India in the elimination of Visceral Leishmaniasis, by strengthening the monitoring and review mechanism and building M&E capacity of the National Vector Borne Disease Control Program.	160000	160000	0
743	2019	N/A	BMGF	BMGF	BMGF	Bill & Melinda Gates Foundation (B&MGF)	Worldwide	Worldwide	Small	Generate and Disseminate Research for Immunization Systems	Purpose: to generate and disseminate research evidence to improve routine immunization systems and to strengthening equitable health systems for better newborn and child health outcomes in low income settings	218000	218000	0
698	2019	N/A	Foundation (non-BMGF)	FOUNDATION	FOUNDATION	World Diabetes Foundation (WDF)	Regional	Latin America and Caribbean | North America	Small	To Address and Mitigate Risks due to Natural Disasters and Subsequent Disruption of Healthcare	To address and mitigate risks due to natural disasters and subsequent disruption of healthcare for people with diabetes and other NCDs.	3368475	382799	0
671	2019	N/A	Other	Other	Other-BL	Japan International Cooperation Agency (JICA)	Kenya	Kenya	Large	[Lot. 1810] Procurement of Service of Partnership for Health Systems Strengthening in Africa (PHSSA) Phase II	Title: [Lot. 1810] Procurement of Service of Partnership for Health Systems Strengthening in Africa (PHSSA) Phase II	57603744	528458	0
561	2019	N/A	UK	DFID	DFID	Department for International Development (DFID) - United Kingdom	Congo, The Democratic Republic of	Congo, The Democratic Republic of	Large	Supporting the Access to Primary Health Care in the Democratic Republic of Congo	To provide increased coverage with essential reproductive, maternal and child health services in supported health zones in DRC through supporting the access to primary health care.	1.40904e+08	1.79839e+08	0
562	2019	N/A	UK	DFID	DFID	Department for International Development (DFID) - United Kingdom	Congo, The Democratic Republic of	Congo, The Democratic Republic of	Large	Appraisal and Design of a New Access to Health Care Programme in the Democratic Republic of Congo	To provide increased coverage with essential reproductive, maternal and child health services in supported health zones in DRC through the procurement of services for appraisal and design of a new access to health care programme	8.30434e+06	1.0599e+07	0
665	2019	N/A	UK	DFID	DFID	Department for International Development (DFID) - United Kingdom	Worldwide	Worldwide	Large	Improving Mental Health in Low Income Countries	Project Development Objective To generate evidence on the implementation and scaling up of integrated packages of care for priority mental disorders in primary and maternal health care contexts. Includes generating evidence that helps to get mental health better reflected in annual operational plans at the district and national level.	7.93459e+06	1.01271e+07	0
773	2019	N/A	UK	DFID	DFID	Department for International Development (DFID) - United Kingdom	Worldwide	Worldwide	Large	Development of Health Services for the Future	The objective of this project is to generate knowledge about how health systems can improve quality of and access to basic health services to the world's poor and support effective health promotion.	6.98524e+06	8.91543e+06	0
776	2019	N/A	UK	DFID	DFID	Department for International Development (DFID) - United Kingdom	Regional	West Africa | Southern Africa | North Africa and Middle East | Eastern Africa | Central Africa	Large	Resilient and Responsive Health Systems (RESYST)	The purpose of this programme is to encourage policy and management changes that strengthen the ability of health systems in developing countries to promote health, including health equity, and reduce poverty. The research will be conducted in India, Kenya, Nigeria, South Africa, Tanzania, Thailand, Uganda and Vietnam. The intended impact of this programme is that health systems in Research Progr…	7.99455e+06	1.02036e+07	0
560	2019	N/A	UK	DFID	DFID	Department for International Development (DFID) - United Kingdom	Congo, The Democratic Republic of	Congo, The Democratic Republic of	Medium	Health Central Capacity Building and Coordination in the Democratic Republic of Congo	To provide increased coverage with essential reproductive, maternal and child health services in supported health zones in DRC through health central capacity building and coordination.	2.83807e+06	3.62229e+06	0
759	2019	N/A	UK	DFID	DFID	Department for International Development (DFID) - United Kingdom	Multi-country	Zimbabwe | Zambia | Rwanda	Medium	Research to Improve the Impact of Health Policy and Programme Delivery in Zambia, Zimbabwe and Rwanda	This project aims to improve health policy and programme delivery in Zambia, Zimbabwe and Rwanda by providing key stakeholders including Ministries of Health with demand-driven, robust, timely evaluation evidence to inform decision-making.	2.76811e+06	3.53301e+06	0
771	2019	N/A	UK	DFID	DFID	Department for International Development (DFID) - United Kingdom	Worldwide	Worldwide	Medium	Cross Research Programme Consortia Gender Project in Developing Countries	The objective of this project is to generate knowledge about how health systems can improve quality of and access to basic health services to the world's poor and support effective health promotion.	735499	938735	0
772	2019	N/A	UK	DFID	DFID	Department for International Development (DFID) - United Kingdom	Worldwide	Worldwide	Medium	Research on Health Services for the Future of Developing Countries	The objective of this project is to generate knowledge about how health systems can improve quality of and access to basic health services to the world's poor and support effective health promotion.	2.94799e+06	3.76259e+06	0
760	2019	N/A	UK	DFID	DFID	Department for International Development (DFID) - United Kingdom	Multi-country	Zimbabwe | Zambia | Rwanda	Small	Evaluations to Improve the Impact of Health Policy and Programme Delivery in Zambia, Zimbabwe and Rwanda	This project aims to improve health policy and programme delivery in Zambia, Zimbabwe and Rwanda by providing key stakeholders including Ministries of Health with demand-driven, robust, timely evaluation evidence to inform decision-making.	260822	332894	0
630	2019	N/A	USA	USAID	USAID	United States Agency for International Development (USAID)	Malawi	Malawi	Large	District Health System Strengthening and Quality Improvement for Service Delivery in Malawi under the President's Emergency Plan for AIDS Relief (PEPFAR)	Project title: District Health System Strengthening and Quality Improvement for Service Delivery in Malawi under the President's Emergency Plan for AIDS Relief (PEPFAR)	16700000	16700000	0
707	2019	N/A	USA	USAID	USAID	United States Agency for International Development (USAID)	Cambodia	Cambodia	Large	Delivering Quality Health Services	Description : Quality Health Services uses a sustainable health-systems strengthening approach to improve the reproductive, maternal, newborn, and child health and nutrition services in Banteay Meanchey, Battambang, Kampong Cham, Tbong Khmum, Kampong Speu, Pailin, Prey Vent, Pursat, and Siem Reap provinces.	16500000	16500000	0
708	2019	N/A	USA	USAID	USAID	United States Agency for International Development (USAID)	Nigeria	Nigeria	Large	Human Immunodeficiency Virus and Tuberculosis Technical Assistance Response Services	The Indefinite Delivery Indefinite Quantity (IDIQ) contract will provide technical services for implementation of the USAID Strategic HIV/AIDS and TB Response Program (SHARP). USAID/Nigeria envisions a Strategic HIV/AIDS and TB Response Program (SHARP) with an expanded effort with the Government of Nigeria (GON) to identify and support rapid scale-up of proven interventions through improvement of…	600000000	600000000	0
501	2020	2020-01-03	USA	USAID	USAID	United States Agency for International Development (USAID)	Kenya	Kenya	Large	Identifying the Critical Issues and Barriers Faced by Cross Border Populations in Achieving Positive Health Outcomes (RFI)	Gaps and potential areas of intervention: ● Evidence based policies, guidelines, curriculums, regulations and protocols that are standardized and harmonized across local, national, regional, and international levels with appropriate implementation and enforcement. ● Interoperable health data that can be shared across health facilities in different countries. This could potentially be supported wi…	10000000	10000000	0
499	2020	2020-01-07	USA	DHHS	DHHS-NIH	National Institutes of Health (NIH) - United States DHHS	Worldwide	Worldwide	Large	Integrative Research to Understand the Impact of Sex Differences on the Molecular Determinants of AD Risk and Responsiveness to Treatment	This FOA invites applications that employ integrative experimental and analytical approaches engaging basic and translational/clinical research that are aimed at developing a comprehensive understanding of the impact of sex differences on the trajectories of brain aging and disease, phenotypes of AD risk and responsiveness to pharmacologic and non-pharmacologic interventions. To this end, the fun…	7500000	7500000	0
478	2020	2020-01-07	USA	DHHS	DHHS-NIH	National Institutes of Health (NIH) - United States DHHS	Worldwide	Worldwide	Small	Reducing Overscreening for Breast, Cervical, and Colorectal Cancers among Older Adults	The purpose of this Funding Opportunity Announcement (FOA) is to promote research on interventions, based in healthcare settings, designed to reduce overscreening for breast, cervical, or colorectal cancers among average-risk older adults. While ongoing efforts to promote screening have been successful, there is growing concern that these tests may be overused, thereby subjecting adults to unnece…	.	.	0
[truncated: 314 more rows]

## Sheet: Labels
Donor - shortest	Donor - shorter	Donor - short
[truncated: 56 more rows]
